# Supplementary material for: Data-Driven Modeling of Breast Cancer Tumors Using Boolean Networks
Source: Front Big Data. 2021 Oct 20;4:656395. doi: 10.3389/fdata.2021.656395 (PMC8564392; doi:10.3389/fdata.2021.656395)
Supplement: Supplementary file 1 [file Table2.xlsx]

## Sheet: Análise
KRAS Up	KRAS DN	p53	Apoptosis		Additional nodes
ABCB1	ABCB11	ABAT	ADD1		HSP90AB1
ACE	ABCG4	ABCC5	AIFM3		TK1
ADAM17	ACTC1	ABHD4	ANKH		CSNK2B
ADAM8	ADCK3	ACVR1B	ANXA1		VIM
ADAMDEC1	ADRA2C	ADA	APP		YWHAB
AKAP12	AKR1B10	ADCK3	ATF3
AKT2	ALOX12B	AEN	AVPR1A
ALDH1A2	AMBN	AK1	BAX
ALDH1A3	ARHGDIG	ALOX15B	BCAP31
AMMECR1	ARPP21	ANKRA2	BCL10
ANGPTL4	ASB7	APAF1	BCL2L1
ANKH	ATP4A	APP	BCL2L10
ANO1	ATP6V1B1	ATF3	BCL2L11
ANXA10	BARD1	BAIAP2	BCL2L2
APOD	BMPR1B	BAK1	BGN
ARG1	BRDT	BAX	BID
ATG10	BTG2	BLCAP	BIK
AVL9	C5	BMP2	BIRC3
BIRC3	CACNA1F	BTG1	BMF
BMP2	CACNG1	BTG2	BMP2
BPGM	CALCB	CASP1	BNIP3L
BTBD3	CALML5	CCND2	BRCA1
BTC	CAMK1D	CCND3	BTG2
C3AR1	CAPN9	CCNG1	BTG3
CA2	CCDC106	CCNK	CASP1
CAB39L	CCDC132	CCP110	CASP2
CBL	CCNA1	CD81	CASP3
CBR4	CCR8	CD82	CASP4
CBX8	CD207	CDH13	CASP6
CCL20	CD40LG	CDK5R1	CASP7
CCND2	CD80	CDKN1A	CASP8
CD37	CDH16	CDKN2A	CASP9
CDADC1	CDKAL1	CDKN2AIP	CAV1
CFB	CELSR2	CDKN2B	CCNA1
CFH	CHRNG	CEBPA	CCND1
CFHR2	CHST2	CGRRF1	CCND2
CIDEA	CKM	CLCA2	CD14
CLEC4A	CLDN16	CSRNP2	CD2
CMKLR1	CLDN8	CTSD	CD38
CPE	CLPS	CTSF	CD44
CROT	CLSTN3	CYFIP2	CD69
CSF2	CNTFR	DCXR	CDC25B
CSF2RA	COL2A1	DDB2	CDK2
CTSS	COPZ2	DDIT3	CDKN1A
CXCL10	CPA2	DDIT4	CDKN1B
CXCR4	CPB1	DEF6	CFLAR
DCBLD2	CPEB3	DGKA	CLU
DNMBP	CYP11B2	DNTTIP2	CREBBP
DOCK2	CYP39A1	DRAM1	CTH
DUSP6	DCC	EI24	CTNNB1
ELTD1	DLK2	EPHA2	CYLD
EMP1	DTNB	EPHX1	DAP
ENG	EDAR	EPS8L2	DAP3
EPB41L3	EDN1	ERCC5	DCN
EPHB2	EDN2	F2R	DDIT3
EREG	EFHD1	FAM162A	DFFA
ERO1L	EGF	FAS	DIABLO
ETS1	ENTPD7	FBXW7	DNAJA1
ETV1	EPHA5	FDXR	DNAJC3
ETV4	FAM164C	FGF13	DNM1L
ETV5	FAM46C	FOS	DPYD
EVI5	FGF16	FOXO3	EBP
F13A1	FGF22	FUCA1	EGR3
F2RL1	FGFR3	GADD45A	EMP1
FAM190B	FGGY	GLS2	ENO2
FBXO4	FSHB	GM2A	ERBB2
FCER1G	GAMT	GNB2L1	ERBB3
FGF9	GDNF	GPX2	EREG
FLT4	GP1BA	H2AFJ	ETF1
FUCA1	GP2	HBEGF	F2
G0S2	GPR19	HDAC3	F2R
GABRA3	GPR3	HEXIM1	FAS
GADD45G	GPRC5C	HINT1	FASLG
GALNT3	GRID2	HIST1H1C	FDXR
GFPT2	GTF3C5	HIST3H2A	FEZ1
GLRX	H2AFY2	HMOX1	GADD45A
GNG11	HNF1A	HRAS	GADD45B
GPNMB	HSD11B2	HSPA4L	GCH1
GPR124	HTR1B	IER3	GNA15
GPRC5B	HTR1D	IER5	GPX1
GUCY1A3	IDUA	IFI30	GPX3
GYPC	IFI44L	IKBKAP	GPX4
HBEGF	IFNG	IL1A	GSN
HDAC9	IGFBP2	INHBB	GSR
HIST1H2BB	IL12B	IP6K2	GSTM1
HKDC1	IL5	IRAK1	GUCY2D
HOXD11	INSL5	ISCU	H1F0
HSD11B1	IRS4	ITGB4	HGF
ID2	ITGB1BP2	JAG2	HMGB2
IGF2	ITIH3	JUN	HMOX1
IGFBP3	KCND1	KIF13B	HSPB1
IKZF1	KCNE2	KLF4	IER3
IL10RA	KCNMB1	KLK8	IFITM3
IL1B	KCNN1	KRT17	IFNB1
IL1RL2	KCNQ2	LDHB	IFNGR1
IL2RG	KLHDC8A	LIF	IGF2R
IL33	KLK7	LRMP	IGFBP6
IL7R	KLK8	MAPKAPK3	IL18
INHBA	KRT1	MDM2	IL1A
IRF8	KRT13	MKNK2	IL1B
ITGA2	KRT15	MXD1	IL6
ITGB2	KRT4	MXD4	IRF1
ITGBL1	KRT5	NDRG1	ISG20
JUP	LFNG	NHLH2	JUN
KCNN4	LGALS7	NINJ1	KRT18
KIF5C	LYPD3	NOL8	LEF1
KLF4	MAGIX	NOTCH1	LGALS3
LAPTM5	MAST3	NUDT15	LMNA
LAT2	MEFV	NUPR1	LPPR4
LCP1	MFSD6	OSGIN1	LUM
LIF	MLL2	PCNA	MADD
LY96	MSH5	PDGFA	MCL1
MAFB	MTHFR	PERP	MGMT
MALL	MX1	PHLDA3	MMP2
MAP3K1	MYH7	PIDD	NEDD9
MAP4K1	MYO15A	PITPNC1	NEFH
MAP7	MYOT	PLK2	PAK1
MMD	NGB	PLK3	PDCD4
MMP10	NOS1	PLXNB2	PDGFRB
MMP11	NPHS1	PMM1	PEA15
MMP9	NR4A2	POLH	PLAT
MPZL2	NR6A1	POM121	PLCB2
MTMR10	NRIP2	PPM1D	PMAIP1
MYCN	NTF3	PPP1R15A	PPP2R5B
NAP1L2	NUDT11	PRKAB1	PPP3R1
NGF	ODZ2	PRMT2	PPT1
NIN	OXT	PROCR	PRF1
NR0B2	P2RX6	PTPN14	PSEN1
NR1H4	P2RY4	PTPRE	PSEN2
NRP1	PARK2	PVT1	PTK2
PCP4	PAX3	RAB40C	RARA
PCSK1N	PAX4	RAD51C	RELA
PDCD1LG2	PCDHB1	RAD9A	RETSAT
PECAM1	PDCD1	RALGDS	RHOB
PEG3	PDE6B	RAP2B	RHOT2
PIGR	PDK2	RB1	RNASEL
PLAT	PKP1	RCHY1	ROCK1
PLAU	PLAG1	RETSAT	SAT1
PLAUR	PNMT	RGS16	SATB1
PLEK2	PPYR1	RHBDF2	SC5DL
PLVAP	PRODH	RNF19B	SLC20A1
PPBP	PROP1	RPL18	SMAD7
PPP1R15A	PTGFR	RPL36	SOD1
PRDM1	PTPRJ	RPS12	SOD2
PRKG2	RGS11	RPS27L	SPTAN1
PRRX1	RIBC2	RRAD	SQSTM1
PSMB8	RSAD2	RRP8	TAP1
PTBP2	RYR1	RXRA	TGFB2
PTCD2	RYR2	S100A10	TGFBR3
PTGS2	SCGB1A1	S100A4	TIMP1
PTPRR	SCN10A	SAT1	TIMP2
RABGAP1L	SEPP1	SDC1	TIMP3
RBM4	SERPINA10	SEC61A1	TNF
RBP4	SERPINB2	SERPINB5	TNFRSF12A
RELN	SGK1	SERTAD3	TNFSF10
RETN	SHOX2	SESN1	TOP2A
RGS16	SIDT1	SFN	TSPO
SATB1	SKIL	SLC19A2	TXNIP
SCG3	SLC12A3	SLC35D1	VDAC2
SCG5	SLC16A7	SLC3A2	WEE1
SCN1B	SLC25A23	SLC7A11	XIAP
SDCCAG8	SLC29A3	SOCS1
SEMA3B	SLC30A3	SP1
SERPINA3	SLC38A3	SPHK1
SLMO2	SLC5A5	ST14
SLPI	SLC6A14	STEAP3
SNAP25	SLC6A3	STOM
SNAP91	SMPX	TAP1
SOX9	SNCB	TAX1BP3
SPARCL1	SNN	TCHH
SPON1	SOX10	TCN2
SPP1	SPHK2	TGFA
SPRY2	SPRR3	TGFB1
ST6GAL1	SPTBN2	TM4SF1
STRN	SSTR4	TM7SF3
TFPI	STAG3	TNFSF9
TLR8	SYNPO	TNNI1
TMEM100	TAS2R4	TOB1
TMEM158	TCF7L1	TP53
TMEM176A	TCL1A	TP63
TMEM176B	TEX15	TPD52L1
TNFAIP3	TFAP2B	TPRKB
TNFRSF1B	TFCP2L1	TRAF4
TNNT2	TFF2	TRAFD1
TOR1AIP2	TG	TRIAP1
TPH1	TGFB2	TRIB3
TRAF1	TGM1	TSC22D1
TRIB1	THNSL2	TSPYL2
TRIB2	THRB	TXNIP
TSPAN1	TLX1	UPP1
TSPAN13	TNNI3	VAMP8
TSPAN7	TSHB	VDR
USH1C	UGT2B17	VWA5A
USP12	UPK3B	WRAP73
VWA5A	VPREB1	WWP1
WDR33	WNT16	XPC
WNT7A	YBX2	ZBTB16
YRDC	YPEL1	ZFP36L1
ZNF277	ZBTB16	ZMAT3
ZNF639	ZFP112	ZNF365
