# Supplementary material for: Data-Driven Modeling of Breast Cancer Tumors Using Boolean Networks
Source: Front Big Data. 2021 Oct 20;4:656395. doi: 10.3389/fdata.2021.656395 (PMC8564392; doi:10.3389/fdata.2021.656395)
Supplement: Supplementary file 2 [file Table3.xlsx]

## Sheet: Resultado
	Targets	Targets	Exp	Exp	D Exp
Number of connection 2017	Uniprotkb	GeneSymbol	MCF10	MB231	MB231
546	P08238	HSP90AB1	726.875	1232.88	506	Additional node
315	P31946	YWHAB	683.125	965.625	282.5	Additional node
305	P04792	HSPB1	3526.5	415.625	-3110.88	Apoptose
198	P08670	VIM	2921.88	4210.25	1288.38	Additional node
193	P67870	CSNK2B	168.125	471.375	303.25	Additional node
169	Q8N3V7	SYNPO	178.75	11.125	-167.625	KRAS DN
158	P04183	TK1	93.625	364.75	271.125	Additional node
151	P19012	KRT15	538.25	2.875	-535.375	KRAS DN
138	P01100	FOS	172.125	2.875	-169.25	p53
129	Q13501	SQSTM1	659	1063.75	404.75	Apoptosis
84	P21673	SAT1	642	68.5	-573.5	Apoptosis e p53
80	Q03135	CAV1	383.375	648	264.625	Apoptosis
80	Q07817	BCL2L1	175.5	543.5	368	Apoptosis
77	P01137	TGFB1	291.375	56.75	-234.625	p53
71	P04083	ANXA1	583	849	266	Apoptosis
58	P24522	GADD45A	326.25	153.875	-172.375	Apoptosis e p53
57	P16144	ITGB4	302.375	89.25	-213.125	p53
55	Q07812	BAX	404.125	218.125	-186	Apoptosis e p53
53	P24385	CCND1	277.75	476.375	198.625	Apoptose
40	P60033	CD81	577.125	423.875	-153.25	p53
37	P04179	SOD2	320.375	100.875	-219.5	Apoptosis
35	Q96RU7	TRIB3	32.125	303.25	271.125	p53
33	P29317	EPHA2	102.875	307.875	205	p53
31	P13647	KRT5	1739.12	0	-1739.12	KRAS DN
28	P00441	SOD1	240.875	527.5	286.625	Apoptosis
27	P08195	SLC3A2	334.875	495.5	160.625	p53
26	P07195	LDHB	396.375	816	419.625	p53
26	Q07020	RPL18	1040.12	1223.38	183.25	p53
23	P16070	CD44	228.25	481	252.75	Apoptosis
20	Q9NYY3	PLK2	343	142.5	-200.5	p53
18	P26583	HMGB2	351.875	679.625	327.75	Apoptosis
18	Q13571	LAPTM5	0	331.875	331.875	Kras Up
16	P07339	CTSD	1055.5	1823.25	767.75	p53
16	P08253	MMP2	993.25	0	-993.25	Apoptosis
15	P60903	S100A10	1610.88	975.75	-635.125	p53
15	Q04695	KRT17	4210.25	7.875	-4202.38	p53
15	Q92918	MAP4K1	567.875	237.625	-330.25	Kras Up
14	P25398	RPS12	1365.12	1845.25	480.125	p53
13	Q9Y5Y6	ST14	213.25	0.375	-212.875	p53
10	P01011	SERPINA3	262.625	2.875	-259.75	Kras Up
10	P49773	HINT1	534.625	911.25	376.625	p53
10	Q9NX09	DDIT4	73.125	981	907.875	p53
9	P00749	PLAU	716.625	924.5	207.875	Kras Up
9	Q03405	PLAUR	274.375	85.5	-188.875	Kras Up
7	P03973	SLPI	291.625	0	-291.625	Kras Up
6	P27701	CD82	127.5	376.625	249.125	p53
5	P30408	TM4SF1	427	209.875	-217.125	p53
4	O75293	GADD45B	246.5	31.125	-215.375	Apoptosis
3	Q14201	BTG3	603.125	291.625	-311.5	Apoptosis
2	P00750	PLAT	68.75	237	168.25	Apoptose e Kras Up
2	P11684	SCGB1A1	209.375	0	-209.375	KRAS DN
1	Q01628	IFITM3	2456.25	1243.38	-1212.88	Apoptosis
