# Supplementary material for: Data-Driven Modeling of Breast Cancer Tumors Using Boolean Networks
Source: Front Big Data. 2021 Oct 20;4:656395. doi: 10.3389/fdata.2021.656395 (PMC8564392; doi:10.3389/fdata.2021.656395)
Supplement: Supplementary file 4 [file Table4.xlsx]

## Sheet: Foglio6
FROM	TO	EFFECT	INFO	REFERENCE
HSP90AB1	ACTB	Activation	HSP90 binds to and activates Actin .	20883729
SYNPO	ACTB	Activation	Synaptopodin binds to and activates Actin cytoskeletal .	9314539;9795688;11075827;12042308;14623927;15659229
TP53	ACTB	Inhibition	P53 decreases ACTB mRNA expression.	9067600;23443559;25144556;28102346
ARRB1	AKT2	Activation	Beta-arrestin1 binds to and activates AKT(PKB) .	21900501;26077142;28062183
BRCA1	AKT2	Inhibition	Brca1 physically interacts with AKT(PKB) promoting Brca1/Bard1-dependent ubiquitination and degradation of AKT(PKB).	10542266;19074868;20531303;21242970
CAV1	AKT2	Activation	Caveolin-1 recruits filamin A and active Akt to its complex, thus facilitating IGF-I signaling to filamin A.	18400052;18598695;20709760;22406084;22865466
EZH2	AKT2	Inhibition	EZH2 and Pc2 bind to promoter regions of genes encoding insulin/IGF signaling proteins such as IGF2, IRS1, IRS2, and AKT2 after chronic treatment with rapamycin.	22482732
HSP90AB1	AKT2	Activation	Identified binding of Akt to Hsp90 in vivo.	10995457;11701613;11927289;11988487;12176997;12750378;15161934;15358562;15389545;15514006;16551874;16554484;17510053;17716864;17876048;18443201;19136058;19662498;20181797;20531303;21386065;22246317;22865466;23152004;23283642;23474367;24100469;24760825;25096516;25633180;25670830;27197266
TRIB3	AKT2	Inhibition		16452480;16887816;16963228;19416712;19681769;21938726;22566644;22967499;27809307
CSNK2B	ARAF	Activation	Casein kinase II, beta chain (Phosvitin) physically interacts with A-Raf-1 and increases its activity.	9042965;9042966;10094392;11023813
BRCA1	ARNT	Activation	Brca1 physically interacts with ARNT and increases its activity.	16567799
HIF1A	ARNT	Activation	HIF-1alpha binds to the Arnt promoter and activates it.	9079689;9436976;9704006;10873592;11782478;12391259;12612059;12660327;15347669;15606909;16046617;16861921;16880289;17717605;18375543;18580580;19168635;19287200;20049704;20440072;20562859;20603618;20609350;20932347;20936779;21150341;21435239;21620138;22923450;23359428;23816886;24081025;24900662;25068796;26094772;26988756;27015123;27320910;27909249;28514442;28639619
RELA	ARNT	Activation	relA binds to HIF1 beta promoter.	21298084;24316875;26388611
STAT5A	ARNT	Inhibition	Putative STAT5A transcription factor-binding site is found in promoter region of ARNT.	15498775;22328012
BRCA1	ATF2	Activation	Brca1 physically interacts with ATF-2 and increases its activity.	17700520
RB1	ATF2	Activation	Rb protein binds to and activates ATF-2 .	1641004;8649780;11566021
PPARG	A2M	activation		19427184
BCL2L1	BAX	Inhibition	Bcl-xL inhibits apoptosis by interacting with Bax	7650488;8596636;8791486;8798452;9027312;9111042;9388232;9824152;10365962;11060313;11283018;12135371;12137781;12198137;12853473;12921534;15131699;15549092;15721256;15833884;16061221;16093441;16151013;16179951;16189514;16574665;16608847;16697216;16794010;17115033;17289999;17519046;17716864;18178565;18455702;18500555;18974096;19079139;19427863;19427996;20203691;20217235;20363734;20616035;21060336;21…
ATF2	BCL2L1	Activation	In response to growth factor treatment the hetero-dimer c-Jun/ATF2 binds to functional AP-1 sites in the BCL-XL promoter.	20507983
BCL2L1	BCL2L1	Inhibition	Bcl-XL binds to and inhibits Bcl-XS .	11526448
CREB1	BCL2L1	Activation		18077182;19815709;25079320;26522133
ERBB2	BCL2L1	Inhibition	Caspase cleaved HER-2 binds Bcl-xLand acts synergistically with truncated Bid to induce apoptosis, mimicking the actions of the BH3-only protein Bad.	18420586;26340407
ETS1	BCL2L1	Activation	Analysis of Ets1/Ets2 target genes in isolated embryonic endothelial cells demonstrated downregulation of Mmp9, Bcl-XL and cIAP2 in double mutants versus controls, and chromatin immunoprecipitation revealed that both Ets1 and Ets2 were loaded at target promoters.	11085453;11274164;16983335;19411629
FOS	BCL2L1	Activation	C-Fos binds to gene Bcl-XL promoter and activates Bcl-XL expression.	16911523
GABP	BCL2L1	Activation	GABP alpha binds to Bcl-XL promoter and activates its expression.	21139080;21454555
HDAC1	BCL2L1	Inhibition	HU treatment enhanced the binding of a transcriptionally repressive HDAC1 on the Bcl-XL promoter region, correlating with the lack of induction of this gene by HU treatment.	18583959
HIF1A	BCL2L1	Activation	HIF-1a directly regulated BCL-xL transcription by binding to a hypoxia responsive element in the BCL-xL promoter.	16053510;19211554;19755960;20513003;23289374;24278276;24967971;27082496;27527871;29050208
NFE2L2	BCL2L1	Activation	NRF2 activates transcription of Bcl-XL .	21454555;23738323;23867319;25157103;25171655;25896339;26194347;26385919;26465873;26497680;26721202;27015836;27023228;28416455
NFKB1	BCL2L1	Activation	NF-kB1 (p50) binds to gene Bcl-XL promoter and activates Bcl-XL expression.	10430908;10925251;11992002;12226754;12847243;16525497;17962807;24675460
REL	BCL2L1	Activation	c-Rel (NF-kB subunit) can bind to gene Bcl-XL promoter.	10430908;11085453;15818410;17513759;17962807;19023096;19094066;19502793;19706790;28767691
RELA	BCL2L1	Activation	RelA (p65 NF-kB subunit) binds to gene Bcl-XL promoter and activates Bcl-XL expression.	10430908;10733571;10925251;11085453;15079071;17439942;17962807;18172861;18583959;18811964;19067767;19509265;19706766;20001970;20060890;20444960;20585448;21332394;21506127;21527497;21722408;22152481;22244329;22438958;22627140;22876136;22971966;24675460;24988892;25232677;27074565;27166260;28687276;28767691
STAT1	BCL2L1	Activation	Both positive and negative regulation of Bcl-xL promoter by STAT1.	9185513;10866494;11085453;17085014;17934481
STAT3	BCL2L1	Activation	Stat3 binds to the promoter of Bcl-xL and activates Bcl-XL transcription	10023775;10458605;10521404;10866494;11169589;11948098;12640143;13678425;14659041;15184887;15264241;15592503;15805299;15930886;16081048;16191414;16322287;16512876;16529541;16734720;16971418;17085014;17311011;17463090;17487394;17683579;17761947;17934481;18200666;18227858;18248786;18415045;18535750;18544087;18829527;18939995;19185844;19360334;19414409;19638983;20069389;20072652;20213502;20331635;204…
STAT5A	BCL2L1	Activation	In oligodendrocytes, methylprednisolone upregulates the expression of bcl-XL via a direct binding of the GR/STAT5 complex on the putative STAT5-binding site.	10428780;10435632;10679091;10713704;10964754;10979976;15561601;15947484;17934481;19228956;19966185;23773921;24155890
TP53	BCL2L1	Inhibition	p53 physically interacts with Bcl-XL.	11870542;12667443;14960327;15095006;15545218;15711935;16014563;16151013;16294021;16870742;17172851;17699158;18172861;18594199;19494119;19879762;20808790;21130123;21332394;21345989;21394211;21945433;22227579;23514434;23589839;24003036;24814347;25524025;26315556;26958937;27146783
AKT2	BRCA1	Activation	Akt inhibits BRCA1 function that induces G2 cell cycle arrest. Akt prevents the translocation of BRCA1 to DNA-damage foci and, thereby, inhibiting the activation of Chk1 following DNA damage.	10542266;16721040;17428466;20495005
CREB1	BRCA1	Activation	CREB1 binds to gene Brca1 promoter.	8634696;9528858;9892727;9926942;10945975;11536045;11704836;11988840;16713569;18377656;19568323;21102443;24145027
GABP	BRCA1	Activation	GABP alpha binds to gene Brca1 promoter and activates Brca1 expression.	10773883;14729266;17663789;23339184
HDAC1	BRCA1	Inhibition	UHRF1 recruited HDAC1 and G9a to the BRCA1 promoter.	10220405;19943104;21102443
MTA1	BRCA1	Inhibition	MTA1 coregulates and inhibits Brca1 promoter.	17922032
NFE2L2	BRCA1	Activation	Putative NRF2 binding site is found in gene BRCA1 promoter.	14729266;23353771
PARP1	BRCA1	Activation	PARP-1 binds to promoter and activates expression of BRCA1 and RAD51. Inhibition of PARP-1 leads to increased occupancy of the BRCA1 and RAD51 promoters by repressive E2F4/p130 complexes.	17318223;20133863
PML	BRCA1	Inhibition	PML stimulated DNA binding by E2F1, and PML was associated with all tested E2F target genes (MCM6, BRCA1 and FANCD2). PML overexpression was sufficient to inhibit E2F target gene expression (MCM6, BRCA1 and FANCD2).	21205865
RB1	BRCA1	Inhibition	ChIP analysis shows that both E2F-1 and Rb are associated with BRCA1 promoter under basal conditions and are significantly decreased in cells treated with doxorubicin.	10220405;10518542;11521194;18166651;20016602;20068145
TP53	BRCA1	Inhibition	Brca1 was identificated as p53 target gene by chromatin immunoprecipitation analysis and quantitative RT-PCR.	9482880;9582019;9926942;10101800;11003642;11100717;11402317;14636569;14710355;14978302;16140933;16721047;16728565;16979166;19308457;22396451;23670255;25650659;26140185
TP53	BTG3	Activation	p53 binds to gene BTG3 promoter and activates BTG3 expression.	14980218;16652119;17690688;18356920;20018659;22616941
ARNT	CAV1	Activation	ARNT activates transcription of Caveolin-1 .	24891620
CD82	CAV1	Activation	CD82 binds caveolin-1. Interaction of caveolin-1 or PKC-alpha with EGFR requires the presence of CD82 and ganglioside GM3.	17942932
EGFR	CAV1	Activation	EGFR increases Caveolin-1 mRNA expression.	9374534;11585822;12354760;12372346;12388423;15657067;16289173;16407214;16799092;18400375;18507034;19446582;19951711;24658140;25402006
ETS1	CAV1	Activation	ETS1 binds to gene Caveolin-1 promoter and activates Caveolin-1 expression.	15138262
PLAUR	CAV1	Activation	The nonintegrin urokinase receptor (uPAR) associates with and stabilizes beta1 integrin/caveolin complexes. Depletion of caveolin in uPAR-expressing 293 cells also disrupts uPAR/integrin complexes and uPAR-dependent adhesion.	10087270;11405060;12297505;15769846;18957516;23525268
RELA	CAV1	Activation	LPS induces p65 NF-kB binding to Cav-1 gene intronic NF-kB DNA element. Knockdown of NF-kappaB subunit p65/RelA expression with small interfering RNA also prevented LPS-induced Cav-1 expression.	18077459;18277385
SQSTM1	CAV1	Inhibition	Sequestosome 1(p62) binds to and inhibits Caveolin-1 .	23333919;25596736
STAT3	CAV1	Activation	Putative STAT3 binding site is found in gene caveolin 1 promoter.	18056268;21622714;25840984
TP53	CAV1	Inhibition	p53 probably regulates transcription of Caveolin-1 in human B-cell lymphoma.	17935714;18277385;18400052;19302216;20018659;20182617;22508727;23114650
ATF2	CCND1	Activation	ATF-2 binds to gene Cyclin D1 promoter and activates Cyclin D1 expression.	10066798;10500157;11024050;15205322;15691880;16759223;19020303;23723126;26101806
CAV1	CCND1	Inhibition	Caveolin-1 coregulates and inhibits Cyclin D1 promoter.	17071600;17359972;18400052;19620284;20709760;23598719
CREB1	CCND1	Activation	CREB1 activates transcription of Cyclin D1.	9990041;10915780;11024050;11410592;11739785;12198252;12391146;15116100;15753290;15897899;16522741;16759223;17005224;17501623;18957421;18988190;20101207;22271686;23447091;25496649;27458098;28498439
E2F1	CCND1	Activation	Overexpression of E2F1 induced protein expression of cyclin D1 and increased promoter activity.	7642525;7687458;8137237;8618861;9407106;9584162;10417394;10446910;10497251;10504464;10594784;10611246;11937641;12110166;12464605;15362224;17637753;18836037;19796622;19933579;20068156;20220142;20410059;20890892;22484283;22566696;23940755;24038122;25557169;25593464;26148512;26833126;27351279;28146423;28199407;29108454
EGFR	CCND1	Activation	EGFR binds to an AT-rich response sequence within the promoters of cyclin D1, B-Myb, iNOS and Aurora-A, and transactivates them.	11533659;11751413;12101233;15652339;15950906;16217753;16645993;17145885;17219409;17901397;17909029;19322516;19483462;19935697;20395437;20406885;20473332;20551055;20802156;21123490;21805028;21925118;22581837;23457600;23563092;24311896;24499623;25730907;25779676;26016774;26055326;26843615;27341075
ETS1	CCND1	Activation	ETS1 activates transcription of Cyclin D1 .	15579511
EZH2	CCND1	Activation	EZH2 coregulates and activates Cyclin D1 promoter.	17502350;18166651;22144423;24055345;25114098;27297789;28062277;28569779
FOS	CCND1	Activation	c-Fos is required for cyclin D1 promoter activity.	7559524;9710644;11287611;11570575;14672732;15691880;16204079;16759223;17637753;21069729;22550166;23172667;23684557;24015267;24220339;24662605;26018080
HDAC1	CCND1	Inhibition	HDAC1 coregulates and inhibits Cyclin D1 promoter.	15713663;17113388;17182846;17371797;17709391;17962807;18239461;20421209;20484017;20940258;21131783;22865885;23563092;24189068;25657113
HIF1A	CCND1	Inhibition	HIF-1 was able to directly bind to the promoter region of cyclin D1.	20179204;23289374;23300831;23555163;23839513;25313256;25681586;26151812;26364616;26497365;26702149;26920732;27708244
HINT1	CCND1	Inhibition	HINT decreases Cyclin D1 mRNA expression.	16014379;22647378
MTA1	CCND1	Activation	MTA1 upregulates protein levels of Cyclin D1	20547755;21595884
NFKB1	CCND1	Activation	NF-kB1 (p105) activates transcription of Cyclin D1 .	17008396;22320981;23552605;23975431
PARP1	CCND1	Activation	PARP-1 co-activates transcription of Cyclin D1 .	23851505
PML	CCND1	Inhibition	PML co-inhibits transcription of Cyclin D1 .	23563092
PSMD4	CCND1	Inhibition	Proteasome (20S core) cleaves and inhibits Cyclin D .	11864973;12049731
REL	CCND1	Activation	c-Rel (NF-kB subunit) can bind to gene Cyclin D1 promoter.	17962807;18226221;19847166;21131783;23552605
RELA	CCND1	Activation	RELA (NF-kappaB p65 subunit) interacts with the CCND1 (Cyclin D1) promoter.	15652748;15691880;15755876;15870875;16298738;16331275;16498412;16518410;16682409;17008396;17404108;18174238;19016262;19444329;19800042;19880242;20462455;20509140;21056029;21131783;21131967;21901538;23037503;23172667;23552605;23563178;23591394;23981302;24508135;24531845;24760979;25331947;25412312;25661319;26874278;27166260;27443256;27811358
STAT1	CCND1	Activation	STAT1 probably regulates transcription of Cyclin D1 in human B-cell lymphoma.	18277385;21084836;29079187
STAT5A	CCND1	Activation	Prolactin induces Stat5a and 5b to bind to the distal GAS site of a cyclin D1 promotor.	10064602;10964754;11169589;11923474;14645506;15298729;15561601;15885880;16155412;17640063;18024957;18316550;19020303;21091189;24821382;27157262
TNRC6A	CCND1	Inhibition	TNRC6A binds to and inhibits Cyclin D1 .	27840950
TP53	CCND1	Inhibition	Cyclin D1 was identificated as p53 transcription target by ChIP on chip analysis.	12808109;15205322;16081466;16721047;17935714;17982676;18474530;19800042;21444629;21679689;24003036;25452272;25576916;26044764;26510776;26959115;27665868;27834950;29039579
E2F1	CD44	Inhibition	E2F1 probably regulates transcription of CD44 in one of the tested cell lines (MCF10A, HeLa, GM06990, MCF7, Ntera2).	15923644;16606705;17908821;18794899;23226410
ETS1	CD44	Activation	CD44 is a high-probability ETS1 target gene.	20378371;22608498;24064218;26096612
FOS	CD44	Activation	C-Jun/c-Fos binds to gene CD44 promoter and activates CD44 expression.	10657993
NFKB1	CD44	Activation	NF-kB1 (p50) co-activates transcription of CD44 .	24891615
RELA	CD44	Activation	RelA (p65 NF-kB subunit) can bind to gene CD44 promoter and activates CD44 expression.	12208876;19951916;23226410;24891615;25257174;26188902;28098875
HIF1A	CD82	Activation	Hypoxia-dependent induction of KAI1 was directly mediated by hypoxia-inducible factor (HIF)-1alpha binding on the promoter which subsequently caused increased recruitment of RNA polymerase II for transcriptional activation.	20123085
TP53	CD82	Activation	AP2, p53 and JUNB bind to the CD82 promoter.	9736732;11571296;12527206;15220520;15580298;15826656;16260083;16728565;18495754;18822372;19078974;27166155
AKT2	CREB1	Activation	PKB phosphorylates CREB on Ser133, leading to CREB activation and the promotion of cell survival through stimulation of the expression of specific cellular genes.	9829964;11048732;11357143;11399427;12388598;12750378;16088938;16516442;16645993;17131382;17716864;18077182;23825534;29059172
ARRB1	CREB1	Activation	Beta-arrestin1 physically interacts with CREB1 and increases its activity.	16325578;21223624
CREB1	CREB1	Activation	CREB1 can bind to gene CREB1 promoter and activates CREB1 expression.	8381074;17937658;25541153
ACTB	CSNK2B	Inhibition		8977130;16126370
CSNK2B	CSNK2B	Activation	Casein kinase II beta binds to Casein kinase II alpha' in homotetrameric and heterotetrameric casein kinase complex and regulates its kinase acrivity	7768894;9188720;9571630;10094392;10799509;10878810;12437929;14667819;19011756;21486957;21988832;22863883;22939629;23455922;24216761.1740140;1932033;9093902;9188720;9571630;11062072;11827172;15902683;16126370
ETS1	CSNK2B	Activation	ETS1 binds to Casein kinase II, alpha chain (CSNK2A1) promoter.	9503018;11827174;16335532;20019798;21254166
HSP90AB1	CSNK2B	Activation	HSP90 binds to and activates Casein kinase II, beta chain (Phosvitin) .	1551911;12220519;16598768
PLAU	CSNK2B	Activation	PLAU (UPA) physically interacts with Casein kinase II, beta chain (Phosvitin) and increases its activity.	10607589
STAT3	CSNK2B	Activation	STAT3 activates transcription of Casein kinase II, alpha chain (CSNK2A1) .	26085373
CTSD	CTSD	Activation	Autocatalytic proteolysis of the 52 kDa pre-proCathepsin D leads to form the enzymatically active 48/32 kDa isoforms of Cathepsin D.	1812719;10508159
TP53	CTSD	Activation	Promoter analysis identified candidate genes for direct transcriptional regulation by p53. p53-binding sites were searched for using matrices M00034 (20 bases), M00272 (10 bases), and M00761 (10 bases) that are p53-specific.	9619826;10029407;11571296;15095006;15220520;16917513;17188467;17677004;17944540;20018659;23651856;24284795
NR3C1	CYP3A4	Activation	NR3C1 actives CYP3A4	15462611:12573484;29207898
DDR1	DDR1	Activation		10681566;16440311
E2F1	DDR1	Activation	E2F1 regulates transcription of DDR1.	16341039;19796622;29039472
TM4SF1	DDR1	Activation	Interaction of TM4SF1 (TAAL6) with DDR1 was shown by using automated yeast two-hybrid interaction mating and validated by independent pull-down and co-immunoprecipitation assays.	16169070;28368050
TP53	DDR1	Activation	p53 binds to gene DDR1 promoter and activates DDR1 expression.	12628922;17031865;18356920;18495754;20018659;23966881;24403050
ARRB1	E2F1	Activation	ARRB1 associated with E2F1 and stimulates E2F-responsive promoters.	21212384;25600647
BTG3	E2F1	Inhibition	BTG3 physically interacts with E2F1 and decreases its activity.	17690688
CREB1	E2F1	Activation	E2F1 promoter has a putative CREB1-binding site.	15753290;20460525;21900400;26743006
E2F1	E2F1	Activation	E2F1 can bind to gene E2F1 promoter and activates E2F1 expression.	7623859;7730357;7935380;7958837;9469818;9722600;12562525;12578986;16269079;20123965;20376578;20460525;20559320;22185819;22516201;23940755;28880708
E2F4	E2F1	Inhibition	pRB/E2F4 inhibits E2F1 expression.	9144170;10208422
HDAC1	E2F1	Inhibition	KAP1 stimulates formation of E2F1-HDAC1 complex and inhibits E2F1 acetylation.	7729427;9468139;9468140;10734134;16431923;17704056;17980157;20037816;22985930;24891616
IFI16	E2F1	Inhibition	IFI 16 inhibits E2F1-stimulated transcription and binds to E2F1 and Rb.	12894224
NFKB1	E2F1	Inhibition	NF-kB binds to gene E2F1 promoter and suppresses E2F1 expression.	7623859;7935380;16725311
PARP1	E2F1	Inhibition	PARP-1 binds to E2F1. Binding of PARP-1 to E2F1 enhances binding to the E2F1 promoter, indicating that PARP-1 acts as a positive cofactor of E2F1-mediated transcription.	12669911;14627987;20133863;25257171
RB1	E2F1	Inhibition	Rb protein physically interacts with E2F1 and decreases its activity.	1321348;1388726;1531329;7739537;7797074;7828850;7958856;7958924;8230483;8246996;8248803;8255752;8346196;8405995;8570615;8575210;8622649;8626527;8657117;8660916;8816798;8896460;8956996;9001421;9125176;9242491;9296491;9315635;9326598;9400991;9418868;9419977;9422723;9468140;9553123;9632788;9671466;9697699;9704927;9726970;9733844;9790497;10072353;10075927;10199402;10200336;10207050;10208422;10393912;…
EGFR	EGFR	Activation	Self-phosphorylation of EGFR is an intermolecular reaction	2543678;2552117;3138233;3494473;9335547;11894079;15708576;16614081;16946702;17686159;17902048;18067607;18633435;18803307;22232519;22935106;24135280;26006730;26173590;26385184;26503469;27564112
ERBB2	EGFR	Activation	HER2 activates glial-cell migration by modulating EGFR-HER2 signal transduction, and this effect is mediated by a direct interaction of the EGFR-HER2 and N-cadherin-beta-catenin complexes, leading to tyrosine phosphorylation and inhibition of beta-catenin.	1349015;1706616;8617201;8665853;9115272;10085130;10490623;10572067;11030146;11208164;11320205;11408594;11500516;11500850;11526509;11791178;11934884;12354693;12376557;12429844;14668796;14750183;15572377;15652750;15657067;15748904;15982853;16207817;16306877;16322262;16510594;16516204;16815674;16843263;17307140;17372305;17426253;17471238;17486068;17521961;17553674;17627612;17652160;17681753;17990290…
AKT2	EPHA2	Activation	Serine 897 of EphA2 Is the Major Substrate Site for Akt. Akt-Mediated Serine 897 Phosphorylation Is the Major Mechanism Responsible for Ligand-Independent Stimulation of Cell Migration by EphA2.	19573808;21408136
CREB1	EPHA2	Activation	Ephrin-A receptor 2 was identificated as CREB1 transcription target by ChIP on chip analysis.	12718894;15753290;22065583
ETS1	EPHA2	Activation	ETS1 activates transcription of Ephrin-A receptor 2 .	19787252
MTA1	EPHA2	Inhibition	MTA1 corepressor is bound together with HIC1 to the EphA2 promoter.	22184117
RELA	EPHA2	Inhibition	RelA (p65 NF-kB subunit) inhibits transcription of Ephrin-A receptor 2 .	28579529
TP53	EPHA2	Activation	we report a genome-wide ChIP-on-chip study of p53 employing high-resolution tiling arrays with an average probe spacing of 100 bp.	11641774;15016801;15095006;17050670;18474530;21666714;24403050
EGFR	ERBB2	Activation	EGFR phosphorylates and activates ErbB2 .	10233167;10508495;10527633;10535875;10559227;10908564;10980598;11336639;11751413;11863114;12481249;12586780;12684395;12714603;15480434;15707595;15761868;16061682;16253759;16265675;16769812;16797938;17062696;17182072;17686159;17898861;17902048;18297114;18769157;18803307;19016477;19082474;19609946;19650109;20119866;20156584;20211985;20347166;20395437;20462431;21044682;21190959;21419811;21496232;215…
ETV1	ERBB2	Activation	ER81 binds to gene ErbB2 promoter and activates ErbB2 expression.	12112028
HSP90AB1	ERBB2	Activation	HSP90 physically interacts with ErbB2 and increases its activity.	11927289;12574167;14578462;15671027;16144943;16551624;17030621;17308081;17620442;18031935;18579663;19933325;20406983;20650008;21453385;21503962;23228483;23488537;23900492;24100469;24760825;24927996;25288731;25881002;27197266;27597738
HSPB1	ERBB2	Activation	HSP27 binds to Her2. HSP27 in human breast cancer cells can reduce Herceptin susceptibility by increasing Her2 protein stability.	18834540
ITGB4	ERBB2	Activation	ITGB4 binds to and activates ErbB2 .	10744756;16510594
ARNT	ETS1	Activation	ARNT activates transcription of ETS1 .	11708773;17118268
FOS	ETS1	Activation	C-Jun/c-Fos physically interacts with ETS1 and increases its activity.	8557686
HIF1A	ETS1	Activation	HIF-1 activates ETS1 transcription.	11708773;15579511;21825155
RB1	ETS1	Inhibition	Rb protein co-inhibits transcription of ETS1 .	25880398
RELA	ETS1	Inhibition	RelA (p65 NF-kB subunit) inhibits transcription of ETS1 .	28579529
TP53	ETS1	Inhibition	p53 and ets-1 proteins associate physically in vitro and in vivo.	12073053;14586398;15469934;22508727;26820293
ERBB2	ETV1	Activation	ErbB2 binds to and activates ER81 .	11593430;12112028;12947087
E2F1	EZH2	Activation	Influence of E2F1 on EZH2 was shown by semiquantitative RT-PCR and Northern blots .	11159908;12923195;14532106;16606705;18836037;19443447;19796622;20376578;20708159;20940416;21439249;21993628;22548828;23038103;24189068;25255445;26350215
HSP90AB1	EZH2	Activation	HSP90 binds to and activates EZH2 .	19279403
RB1	EZH2	Inhibition	HDAC inhibitor-mediated hypophosphorylated RB binds to the E2F transcription factor and suppresses expression of target genes, including EZH2, SUZ12 and c-MYC.	20049504;21993628;24189068;25255445
REL	EZH2	Activation	c-Rel (NF-kB subunit) activates transcription of EZH2 .	20631401;25266721
STAT3	EZH2	Activation	Stat3 probably regulates transcription of EZH2.	15958548;18555785;19443447;19796622;23424038;27938379
STAT5A	EZH2	Activation	STAT5 tetramer bound the Igk intronic enhancer (Eki), which led to recruitment of the histone methyltransferase Ezh2. Ezh2 marked trimethylation of histone H3 at Lys27 (H3K27me3) throughout the k-chain joining region (Jk) to the k-chain constant region (Ck).	22037603
TP53	EZH2	Inhibition	EZH2 was identificated as p53 transcription target by combining chromatin immunoprecipitation (ChIP) with a yeast-based assay.	15208672;16260627;17560333;19443447
ATF2	FOS	Activation	ATF-2 binds to gene c-Fos promoter and promotes c-Fos expression.	1827203;1828107;2320002;7745688;10464319;11292836;17082618;20195357;21069729;23661758;25416956
CREB1	FOS	Activation	CREB1 binds to the c-Fos promoter and increases its activity.	1833404;2541049;2850967;8206384;8972862;9000075;9297506;10217139;10336529;12432566;12768545;12939274;14500661;15724149;15753290;16224536;16337694;16427017;16616457;17082618;17553428;18021443;18172855;18180320;18502516;18626097;19038219;19285017;20089855;20096952;20451507;20531401;20541704;20574536;21164481;22267118;23055509;23726845;23760271;23993098;24145027;24760838;24945803;25527504;26039515;2…
E2F1	FOS	Activation	c-Fos promoter has a putative E2F1-binding site.	11491305;16606705;18837990;19796622;25574600
FOS	FOS	Activation	C-Fos can bind to gene c-Fos promoter and suppress c-Fos expression.	12510024;20574536;28890143
HDAC1	FOS	Inhibition	HDAC1 coregulates and inhibits c-Fos promoter.	17056544;18632938;21441990;22496552
IKBKG	FOS	Activation	Immunoprecipitation was performed on the lysates using antibodies against c-Jun, c-Fos or GSK3 (as a control), followed by Western blots using an antibody against the T7-tag on IKKgamma. Both components of AP-1, c-Jun, and c-Fos, were present in an intracellular complex with IKKgamma in vivo.	18080803
NFE2L2	FOS	Activation	NRF2 increases c-Fos mRNA expression.	15988009;18358244;21099366;23917988;23954472
PARP1	FOS	Activation	Ang II promoted poly(ADP-ribosyl)ation of c-Jun and c-Fos through activation of PARP-1 and, subsequently, enhanced AP1-driven transcription in cardiac fibroblasts.	19027749;24145797
STAT1	FOS	Activation	STAT1 binds to gene c-Fos promoter and increases c-Fos expression.	7508925;7515493;7537214;7865211;8874187;9389691;9492014;9531298;10094943;10825167;10891373;12788789;14607923;15649407;16781847;17325127;17558387;21723864;24657387
STAT3	FOS	Activation	STAT3 binds to gene c-Fos promoter and activates c-Fos expression.	7537214;7776967;7865211;7876144;8874187;9389691;9531298;9694725;9727068;10094943;10825167;11581263;12600988;12626585;14737107;15096606;15950906;16081048;16092128;16606674;16734720;17129742;17325127;17959148;18055217;18065416;18829527;19079543;19282476;19730699;20493732;21723864;21957129;22661233;24069219;24657387;26255980
STAT5A	FOS	Activation	STAT5 can bind to gene c-Fos promoter and activates c-Fos expression.	8665850;10512880
E2F1	GADD45B	Activation	E2F1 actives GADD45B	20013022;24912499
MYC	GADD45B	Activation	MYC activates GADD45B	29589311
REL	GADD45B	Activation	REL activates GADD45B	12162804
TP53	GADD45B	Activation	TP53 activates GADD45B	19946333;18515079
CCND1	HDAC1	Activation	Cyclin D1 physically interacts with HDAC1 and increases its activity.	15713663;26883361
CSNK2B	HDAC1	Activation	HDAC1 is a substrates of Casein kinase 2	11327722;11602581;12082111;15352162;16598768;17827154;17935135;22113938;23808766
EZH2	HDAC1	Activation	Interaction of EZH2 with HDAC1 was shown by using yeast two-hybrid system method .	10581039;12900441;13128860;15520282;16189514;20936779;21685935;22439931;24771265;25568127;26336990;26735435;28152483
HDAC1	HDAC1	Inhibition	HDAC1 co-inhibits transcription of HDAC1 .	12972616;28982113
MTA1	HDAC1	Activation	MTA1 binds to and activates HDAC1 .	9885572;10840944;11146623;12920132;14722073;16189514;16511565;17922035;18451879;19810103;19843848;20585571;20936779;21258344;23791785;24991957;26797758
RB1	HDAC1	Activation	Rb associates with a histone deacetylase, HDAC1, through the Rb 'pocket' domain.	8602529;8663070;9468139;9468140;9491888;9724731;9752266;9988677;10228159;10409740;10490602;10499802;10615135;10734134;10775655;10778858;10779361;10888886;10958676;11158299;11447271;11533237;11583987;11684023;11839806;11896613;11909966;12466959;12473678;15003538;15044952;15352160;15485920;15669057;16189514;16484221;16612004;16766265;16936740;16936746;17008050;17827154;19060903;19081374;19633359;21…
RELA	HDAC1	Activation	RelA (p65 NF-kB subunit) physically interacts with HDAC1 and increases its activity.	11564889;11931769;12419806;15192014;16291753;16483679;17000776;17082476;17827154;17962807;19242412;20363321;20936779;21983014
STAT3	HDAC1	Activation	STAT3 recruits HDAC1 to USP7 promoter and represses USP7 expression	15653507;15870198;22116549;22328012;22750444;24013128
STAT5A	HDAC1	Activation	STAT5A interacts with HDAC1.	12574125;22328012
ARNT	HIF1A	Activation	HIF-a subunits subsequently translocate into the nucleus where they dimerize with HIF-b subunits, allowing binding to the conserved consensus DNAbinding motif RCGTG residing in the HRE of many oxygen-regulated genes.	8663540;8816435;8927054;9079689;9321654;9653127;9704006;10085255;10873592;11782478;11829741;12898211;14764593;14966899;15319539;15347669;15479785;15831232;15850782;16894293;17603752;17805942;18046334;18233956;18273037;19020709;19168635;19251694;20049704;20228066;20513003;20562859;20603618;20609350;20631191;20699359;20932347;21240677;21390240;21435239;21512126;21620138;22169972;22306343;22908232;2…
ARRB1	HIF1A	Activation	beta-Arrestin1 robustly interacts with nuclear hypoxia-induced factor-1a and potentiates HIF-1-dependent transcription of the angiogenic factor vascular endothelial growth factor-A (VEGF-A).	21685944;24837709
ATF2	HIF1A	Activation	ATF-2 interacts directly with HIF-1alpha both in vivo and in vitro and competes with the tumor suppressor protein p53 for HIF-1alpha binding.	19712049
BRCA1	HIF1A	Activation	Brca1 physically interacts with HIF1A and increases its activity.	16543242
CREB1	HIF1A	Activation	ATF/CREB activates transcription of HIF1A .	10425220;28689812
E2F1	HIF1A	Activation	HIF1A was identificated as E2F1 transcription target by ChIP on chip analysis.	16606705;17053090;18836037;21746877;25246633
HDAC1	HIF1A	Activation	HDAC1 deacetylates HIF-1A and thereby blocks degradation of the protein.	11641274;16511565;17273746;18264140;19454368;19714248;21148070;23505027;24015760;26647819
HIF1A	HIF1A	Activation	HIF1A activates transcription of HIF1A .	12764143;16010420;18003758;21042279
HSP90AB1	HIF1A	Activation	HSP90 binds to and stabilizes HIF1A.	10544245;11779866;11927289;12052835;12811834;15388333;15831232;16145048;17071632;17244529;17875644;19021771;21413014;23457597;23707765;24296245;24569076;24861206;25204544;25497868;25760590;26031702;26846697
MCM7	HIF1A	Inhibition	Four MCM proteins (MCM2, MCM3, MCM5 and MCM7) bind to HIF-1A and inhibit HIF-1 activity.	21658608
MTA1	HIF1A	Activation	A hypoxia-inducible factor-1alpha (HIF-1alpha) is deacetylated and stabilized by MTA1, resulting in angiogenesis.	16511565;16969516;17142453;19116762;19843848;28504714
NFKB1	HIF1A	Activation	NF-kB can bind to gene HIF1A promoter and activates HIF1A expression.	12808024;12821113;12958148;15023385;16533170;19789263;20194722;20813154;21069422;22343340;24237301;24978883;25973060;26497999;26520789;27208741;27480844;27836733
PARP1	HIF1A	Activation	These findings provide convincing evidence that wild-type mice expressing PARP1 cannot compensate for the loss of PARP1 in tumor cells and strengthen the importance of the role of PARP1 as a transcriptional coactivator of HIF-1-dependent gene expression during tumor progression.	18314489
PSMD4	HIF1A	Inhibition	26S proteasome (20S core) cleaves on HIF1A and inhibits its activity.	11969369;16440321;16849681;17027001;17498666;17683079;18566226;19016748;19287962;19789263;20449875;20676049;20835880;21134392;21278237;21819554;23791554
REL	HIF1A	Activation	c-Rel (NF-kB subunit) activates transcription of HIF1A .	10425220;18393939
RELA	HIF1A	Activation	RelA (p65 NF-kB subunit) binds to HIF1A promoter and induces HIF1A expression	17272744;17898080;18393939;18432192;20813154;21565532;23123196;23185615;23311761;23713977;24042437;24213609;24316875;24477458;24535079;25028521;25749383;25823824;25879517;26154152;26647819;26743088;27144516;27191981;28000883;28257048;28882872
SQSTM1	HIF1A	Inhibition	Sequestosome 1(p62) binds to and inhibits HIF1A .	24220190
STAT1	HIF1A	Inhibition	STAT1 bound to HIF-1alpha protein, and this binding caused the HIF-1alpha complex disassociate with HRE.	22488367
STAT3	HIF1A	Activation	Stat3 protein directly binds to the HIF-1 promoter and contributes to HIF-1 transcriptional regulation.	18644974;18985005;19020709;19265129;21102525;21827581;21871655;21960021;22328012;22402588;23486688;23604114;23612755;23991099;24435707;24525913;24658058;24718784;24820265;24981247;25492480;25655308;25833823;26154152;26324850;27011063;27220595;27325313;27633343;27806334;28257048;28345605;28499822
TP53	HIF1A	Inhibition	p53 physically interacts with HIF1A/p300 complex and decreases its activity.	9537326;9575138;10640274;11375890;11571296;11707426;12124396;12606552;14966899;14992692;15199132;15220520;15310764;15579021;15601571;16294021;16882692;17334357;21335523;21444629;22073357;22169972;23880760;24461075;24835245;24926985
PARP1	HMGCR	Activation	PARP-1 co-activates transcription of HMG2 .	24449909
CSNK2B	HSP90AB1	Activation	p23 accelerates Hsp90 phosphorylation by promoting its association with CKII. S231A/S263A mutant of Hsp90 did not enhance telomerase activity.	19740745
HDAC1	HSP90AB1	Activation	HDAC1 can deacetylate Hsp90.	18505931;23362263
HSPB1	HSP90AB1	Activation	HSP27 binds to and activates HSP90 beta .	11779227;25583479
STAT1	HSP90AB1	Activation	BRG1 recruited by HSF1 and Stat1 at the iHSE of HSP90beta under heat shock.	9880553;10440232;11278437;14748743;20353823;20936779
STAT3	HSP90AB1	Activation	STAT3 binds to gene HSP90 beta promoter and promotes HSP90 beta expression.	9461509;10440232;11278437;12559950;18996616
TP53	HSP90AB1	Inhibition	p53 transcriptionally repressed Hsp90beta gene expression. Mutation analysis revealed a p53 binding site in the 5' flanking region responsible for the regulation of Hsp90beta gene. Electrophoretic mobility shift assay showed that p53 is bound to Hsp90beta promoter region.	11571296;11707401;15220520;15284248;18996350;23443559;24003036;25263447
TP53	IFI16	Activation	p53 bound to IFI16-p53-BS in a sequence-specific manner in gel-mobility shift assays. Furthermore, p53 associated with the 5'-regulatory region of the IFI16 gene in chromatin immunoprecipitation assays.	11146555;12809674;16458891;18974396;21397192
ANXA1	IKBKG	Activation	ANXA1 can bind to and interact with IKKg or NEMO.	21383699
HSP90AB1	IKBKG	Activation	HSP90 binds to and activates IKK-gamma .	11864612;16774932;17728246;18347582;19220840;20980790;24706778
MAP3K7	IKBKG	Activation	TAK1(MAP3K7) physically interacts with IKK-gamma.	17363973;19531477;19898473;21566132;21606198;23986494
SQSTM1	IKBKG	Activation	Sequestosome 1(p62) binds to and activates IKK-gamma .	16874300;24270048
PPARG	INSR	Activation	PPARG activates INSR	28360393
PPP2R3C	IKK	Activation	PPP2R3C activates IKK	26437031
AKT2	ITGB4	Activation	The Y1494 mutation construct resulted in a significant decrease in levels of beta4 integrin-tyrosine, Akt and S6 kinase phosphorylation.	19597468
ERBB2	ITGB4	Activation	Activated ErbB2 forms a complex with beta-4 integrin and a src family kinase (SFK), leading to the tyrosine phosphorylation of all three components and signaling to c-Jun and STAT3.	11375975;16901783;16904607;19147560
HDAC1	ITGB4	Inhibition	The HDAC1 deacetylase, which can form corepressor complex with HIPK2 reinforcing its corepressor activity is present on the ITGB4 promoter only in the HIPK2 positive RKO/mock cells.	19567674
NFKB1	ITGB4	Activation	NF-kB p50/p65 binds to the cis-binding site of ITGB4 promoter. Par-4 inhibits ITGB4 expression by repressing NF-kB binding to the gene promoter.	20433755
TP53	ITGB4	Inhibition	The beta4 expression is transcriptionally repressed in tumors by HIPK2 and p53. P53 is present on the ITGB4 promoter in RKO/mock cells, whereas HIPK2 depletion strongly reduces the amount of p53 bound to the promoter.	19567674;20018659
TP53	KRT15	Activation	P53 binds to gene Keratin 15 promoter and activates Keratin 15 expression.	10962554;11571296;15220520;20018659;20740008;23518503
BRCA1	KRT17	Inhibition	BRCA1 represses the expression of cytokeratins 5(KRT5) and 17(KRT17) and p-Cadherin (CDH3) in HCC1937 and T47D breast cancer cell lines at both mRNA and protein level. ChIP assays demonstrate that BRCA1 is recruited to the promoters of KRT5, KRT17 and CDH3.	19882246
EZH2	KRT17	Inhibition	By using ChIP-qPCR was confirmed that EZH2, SUZ12, and H3K27me3 co-occupy the Keratin 17 promoter in PC3 prostate cancer cell line.	18006806;19934278;25311790
FOS	KRT17	Activation	c-Fos activates transcription of Keratin 17 .	28703907
STAT1	KRT17	Activation	Putative STAT1 binding site is found in gene Keratin 17 promoter.	7516473;8561898;8823363
TP53	KRT17	Inhibition	p53 inhibits transcription of Keratin 17 .	26747697
BRCA1	KRT5	Inhibition	BRCA1 represses the expression of cytokeratins 5(KRT5) and 17(KRT17) and p-Cadherin (CDH3) in HCC1937 and T47D breast cancer cell lines at both mRNA and protein level. ChIP assays demonstrate that BRCA1 is recruited to the promoters of KRT5, KRT17 and CDH3.	19882246
FOS	KRT5	Activation	C-Jun/c-Fos binds to gene Keratin 5 promoter and activates Keratin 5 expression.	9424084
TP53	LAPTM5	Activation	p53 binds to gene LAPTm5 promoter.	11571296;15220520;18474530;20085646;22203497
PPARD	LDHB	Activation	PPARb and MEF2 bind to the Ldhb promoter.	22135324;25943561
STAT3	LDHB	Activation	STAT3 activates transcription of LDHB .	21199794;26563366
GADD45B	MAP3K4	activation		2323532
MAP3K7	MAP3K7	Activation	TAK1 is activated by autophosphorylation within its activation loop.	18617512;23378049
TGFRB1	MAP3K7	Activation	TGF-beta receptor type I physically interacts with TAK1(MAP3K7).	18758450;19556242;21980489;23973329
CCND1	MCM7	Activation	Cyclin d1 binds to MCM7.	12519773;16163738;21078875
E2F1	MCM7	Activation	MCM7 promoter has a putative E2F1-binding site.	9679057;9714754;10327050;14516785;16606705;18347061;18836037;19096009;21533223;23521829;24453336;27932351
RB1	MCM7	Inhibition	Rb protein co-inhibits transcription of MCM7 .	9566894;9705868;12519773;16163738;16189514;16912045;16936740;19948884;20299328;27760327
TP53	MCM7	Inhibition	MCM7 was identificated as p53 target gene by using chromatin immunoprecipitation followed by CpG island (CGI) hybridization.	11571296;15220520;16798743;16980608;17982488
PARP1	MTA1	Inhibition	5-FU treatment increases PARP-1 binding to p53REs on the MTA1 promoter, p53 is PARylated by PARP-1 in the presence of 5-FU and that PARylated p53 forms a repressor complex with HDAC1 and HDAC2 on the MTA1 promoter, resulting in the repression of the MTA1 gene.	22286760
RELA	MTA1	Activation	HBx/p65 binding to the MTA1 promoter leads to transcriptional stimulation of MTA1 chromatin. Because HBx is not known to bind directly to DNA, this interaction is presumed to be indirect.	20519513;21156794
TP53	MTA1	Inhibition	p53 inhibits transcription of MTA1 .	12920132;16189514;16713569;17914590;19837670;20071335;22286760;23552838
NR3C1	NEDD9	Activation	NREC1 actives NEDD9	23339081;20086048
AKT2	NFE2L2	Activation	AKT(PKB) binds to and activates NRF2 .	24704364
BRCA1	NFE2L2	Activation	BRCA1 binds to the XRE-containing promoter region of UGT1A1, UGT1A9, and NRF2 and regulates their promoter reporter activities in an XRE-dependent manner.	21507987;23857982
CAV1	NFE2L2	Inhibition	Cav-1 constitutively interacted with Nrf2 in both cytosol and nucleus.	22547061;23637463;26543228
CSNK2B	NFE2L2	Activation	Casein kinase II phosphorylates NRF2 and increases its activity.	17512459;18273910;22447044
EZH2	NFE2L2	Inhibition	EZH2 co-inhibits transcription of NRF2 .	24928441
NFE2L2	NFE2L2	Activation	NRF2 promoter region has aN NRF-2 binding site.	11940647;17384144;22095276;24812425;25172557;28513870
RELA	NFE2L2	Inhibition	p65 competes with NRF2 for CBP binding. This interaction reduces expression of NRF-2-mediated genes.	17513759;18241676;20416283;23077289;23496811
ARRB1	NFKB1	Inhibition	Beta-arrestin1 physically interacts with NF-kB1 (p105) and decreases its activity.	16980301
BRCA1	NFKB1	Activation	Brca1 binds to and activates NF-kB1 (p50) .	23435429
E2F1	NFKB1	Inhibition	E2F1 binds to and inhibits NF-kB p50/p65 .	24742333
ETS1	NFKB1	Activation	ETS1 physically interacts with NF-kB1 (p50) and increases its activity.	9094628
FOS	NFKB1	Activation	c-Fos binds to and activates NF-kB p50/p65 .	8404856
HDAC1	NFKB1	Inhibition	HDAC-1 binds to p50 homodimers in nucleus and these complexes are transcriptionally inactive.	11931769;16319923
HIF1A	NFKB1	Activation	HIF1A activates transcription of NF-kB1 (p105) .	19454749;25823824
PARP1	NFKB1	Activation	PARP-1 binds to and activates NF-kB1 (p50) .	11577079;11590148
PSMD4	NFKB1	Activation	The ubiquitin-proteasome system is involved in processing of the intact p105 precursor.	7665588;9535861;15199157;18267068
RELA	NFKB1	Activation	Interaction of purified RelA (p65 NF-kB subunit) with NF-kB1 (p105) was shown by liquid-chromatography mass spectrometry and directed functional perturbation studies using RNA interference.	1740105;8246997;8428580;8649779;8798655;9450761;9556555;9865693;9865694;10498867;11970949;12162804;14743216;15657065;15799966;16331275;16513841;16817975;17254973;17530443;17855547;19887633;20154269;20354842;21420936;22261743;23247759;23904479;24060851;24459141;25213863;25355951;25888367;28026019;28579529;28817833
AKT2	PARP1	Inhibition	AKT(PKB) binds to and inhibits PARP-1 .	24988468
AR	NR3C1	Activation	ARNT actives NR3C1	28334178
ETS1	PARP1	Activation	ETS1 binds to PARP-1 promoter.	10435618;11973649;20019798;21575865;23405229;24448423
HDAC1	PARP1	Inhibition	HDAC1 deacetylates PARP-1. PARP-1-dependent transcriptional activation of NF-B was negatively regulated by HDACs 1-3 in vivo.	16204234
PARP1	PARP1	Inhibition	Ability of PARP-1 automodification to facilitate its binding to the nuclear matrix.	11684688;11948190;14567702;20122899
PPARG	PAX6	Activation	PPARG activates PAX6	950 days, 0:10:00
ATF2	PLAT	Activation	ATF-2 binds to tPA promoter.	8647095;9851700;10454570;11179965
CREB1	PLAT	Activation	Within TPA gene promoter region of DNA, sequence analysis revealed a possible cAMP regulatory element, a CTF/NF-1 recognition sequence, two potential Sp1 sites, and five potential binding sites for transcription factor AP-2.	2542775;7543410;8647095;9342217;9851700;11018526;11179965;15869598
FOS	PLAT	Activation	c-fos binds to tPA promoter.	8647095;9016559;10454570;11251188
RELA	PLAT	Activation	p65 binds to t-PA promoter.	16879221;18502475;24243820
ATF2	PLAU	Activation	ATF-2/c-Jun binds to gene PLAU (UPA) promoter and activates PLAU (UPA) expression.	10454570
ETS1	PLAU	Activation	ETS activates transcription of PLAU (UPA) .	9639404;11988840
HDAC1	PLAU	Inhibition	HDAC1 coregulates and inhibits PLAU (UPA) promoter.	17923479;19165610;20018891;22797919
HIF1A	PLAU	Activation	HIF1A binds to gene PLAU (UPA) promoter and activates PLAU (UPA) expression.	14567996;19074827
NFKB1	PLAU	Activation	Found NF-kB binding sites in the promoter.	1762914;8804426;9618523;10602461;11519039;11689575;11779207;11988840;12477728;15211562;15217951;15653692;16191192;17200110;19303700;20007542;22363545;24440300;24756245;24886639;25109417;26782341;28104444
PLAUR	PLAU	Activation	uPAR associates with uPA and stimulates plasmin formation.	1689240;3023326;3031025;10608868;11501527;12865932;15284295;16879932;19017363;21232958;25310970;27286449
RELA	PLAU	Activation	BRMS1 recruits HDAC1 to the NF-kappaB binding site of the uPA promoter, modulates histone acetylation of p65 on the uPA promoter, leading to reduced NF-kappaB binding activity on its consensus sequence, and reduced transactivation of uPA expression.	9914486;10467400;12771144;14534291;19097143;19165610;20018891;22797919;23502002;23940799;24069219;24340014;24466137;24626561;24786829;25245054;25672417;28003476
ST14	PLAU	Activation	Matriptase cleaves on PLAU (UPA) to produce another active polypeptide.	10831593;10962009;12498394;14747469;16794252;22118498
TP53	PLAU	Activation	p53 binds to the uPA mRNA 3'UTR in a sequence specific manner and accelerates degradation of uPA mRNA.	18390474;20007542;24069219
ATF2	PLAUR	Activation	ATF-2 binds to gene PLAUR (uPAR) promoter and activates PLAUR (uPAR) expression.	10454570
CAV1	PLAUR	Activation	Caveolin-1 binds to and activates PLAUR (uPAR) .	12403669;15677342;19691446
FOS	PLAUR	Activation		8798512;10471035;11234878;16361535;17455298
HDAC1	PLAUR	Inhibition	HDAC1 co-inhibits transcription of PLAUR (uPAR) .	24348274
HIF1A	PLAUR	Activation	HIF-1 activates PLAUR (uPAR) transcription.	12615733;17514355;19177204;19287962;26718775
NFKB1	PLAUR	Activation	Found potential binding sites for NF-kB in the promoter region. NF-kB increases PLAUR mRNA expression.	7531640;10824110;11223863;11988840;12817472;15188055;17334646;17970088;18498781;18518955;19020743;22261521;25069788;26227809;27377703;27805282;28415617;28978008
PLAU	PLAUR	Activation	Interaction of PLAU (UPA) with PLAUR (uPAR) was shown by using yeast two-hybrid system method .	3023326;3031025;9598826;9650559;10537314;10913606;10978898;11223863;11342540;11357145;11501527;11535128;12531247;12704669;12729802;12754207;12761227;12784997;12790320;14688365;15188055;15573379;15695395;16189514;16267271;16329135;16456079;16609063;16618739;16888804;17118695;17186542;17334498;18337556;18376415;18941116;19017363;19735728;20036661;21465475;22896701;24457100;25310970;27324124;27502396
RELA	PLAUR	Activation	Putative RelA (p65 NF-kB subunit) binding site is found in gene PLAUR (uPAR) promoter.	9523687;25371209
TP53	PLAUR	Inhibition	p53 protein specifically binds to the uPAR mRNA 3' untranslated region (3'UTR) and destabilizes uPAR mRNA.	11571296;15220520;17110957;17548471
TP53	PLK2	Activation	By using chromatin immunoprecipitation (ChIP) with the paired-end ditag (PET) sequencing analysis it was shown that PLK2 has binding sites for p53.	11571296;11716500;12897130;15220520;16413492;17188467;17677004;17912033;18356920;20018659;21102634;21332394;22134238;22203497;23266469;23300120;24469052;25415302
CSNK2B	PML	Inhibition	CK2 regulates PML by promoting its ubiquitin-mediated degradation dependent on direct phosphorylation at Ser517.	16873060;17928811;18566754
IRF9	PML	Activation	ISGF3 can bind to gene PML promoter and activates PML expression.	8545113
RB1	PML	Activation	Rb protein binds to and activates PML .	10376531
STAT1	PML	Activation	Stat1 binds to PML promoter.	22589541;23645984;24360797
STAT5A	PML	Activation	STAT5 binds to PML promoter in response to IFN-alpha stimulation, hence inducing its transcription.	11167825
TP53	PML	Activation	PML is a direct p53 target gene.	11025664;11080164;12915590;14976551;14992722;15375079;16007146;20972456;21057547;22869143;23651856;26588988
HSP90AB1	PPARD	Inhibition	HSP90 physically interacts with PPAR-beta(delta) and decreases its activity.	12962497
RELA	PPARD	Inhibition	p65 inhibits PPAR-beta(delta) activity through a physical interaction. This association prevents PPAR from binding to its response element and thereby inhibits the expression of PPAR-target genes.	14708613;15708355;15721863;15728586;15866483;18037904;21146504
AKT2	PPARG	Activation	AKT2 actives PPARG	16722806;28330809
NCOA4	PPARG	Activation	NCOA4 actives PPARG	29469940;23071818
SMAD3	PPARG	Inhibition	SMAD3 inhibits PPARG	24250248
PARP1	PSMD4	Activation	PARP-1 binds to and activates Proteasome (20S core) .	17314023
ATF2	RB1	Activation	Rb interacts with ATF2. This interaction was modelled on a demonstrated interaction between Rb from an unspecified species and ATF2 from an unspecified species.	1641004;1881452;8049153;8119953;8119988;9187126;9242441;10338096;11566021;15618023;25092376
BCL6	RB1	Inhibition	Co-repressor BCoR was recruited by FBI-1 bound on the FRE cluster of the Rb promoter.	18801742
BRCA1	RB1	Activation	The list of most likely candidate genes, and unlikely candidates were submitted to the STRING database to assess known protein-protein interactions.	1825028;2181449;10220405;10518542;11521194;12647291;14573352;15975711;16091739;16713569;17961254;20068145
CREB1	RB1	Activation	CREB1 binds to gene Rb protein promoter and activates Rb protein expression.	12665587;15753290;20302858
E2F1	RB1	Activation	Using immunoprecipitation of cross-linked protein-DNA complexes there were shown the binding sites of Rb protein for E2F1.	1388726;1638634;7642110;7739537;7933066;8049153;8114719;8119953;8119988;8183566;8230483;8246949;8255752;8346196;8565075;8657117;8816442;8816797;8816798;8896460;9121775;9125176;9187126;9242441;9361194;9418868;9422723;9444950;9468140;9632788;9697699;9703360;10869426;11099028;11118038;11470869;11583618;11713253;11799067;12054904;12397079;12598654;12626717;12799438;12963846;15618023;15619620;15837424…
GABP	RB1	Activation	GABP activates transcription of Rb protein .	8208529;9242441;11175369
HDAC1	RB1	Inhibition	HDAC1 co-inhibits transcription of Rb protein .	10409740;11684023;19633359;20037816;22322860;23449471;24710275
PML	RB1	Activation	PML binds to and activates Rb protein .	9448006;10376531;16189514;21205865
HIF1A	REL	Activation	HIF1A activates transcription of c-Rel (NF-kB subunit) .	25823824
NFKB1	REL	Inhibition	Interaction of purified NF-kB1 (p105) with c-Rel (NF-kB subunit) was shown by liquid-chromatography mass spectrometry and directed functional perturbation studies using RNA interference.	1437141;1740106;7649478;7926758;8458581;9950430;12504005;14743216;15143182;17962807;19524538;22733995;23646894
AKT2	RELA	Activation	AKT(PKB) phosphorylates RelA (p65 NF-kB subunit) and increases its activity.	15986139;16261446;18720410;19682436;20442316;21170083;26173590
ARRB1	RELA	Activation	Beta-arrestin1 binds to and activates RelA (p65 NF-kB subunit) .	24530737
ATF2	RELA	Activation	disturbed blood flow promotes arterial inflammation by inducing NF-kB expression in endothelial cells via JNK-ATF2 signaling.	21350211
BRCA1	RELA	Activation	Brca1 physically interacts with RelA (p65 NF-kB subunit) and increases its activity.	12700228;16713569;20936779;21908405;23435429
CREB1	RELA	Activation	RelA (p65 NF-kB subunit) promoter has a putative CREB1-binding site.	15753290;23407882;26978739;28374824;29059172
CSNK2B	RELA	Activation	Casein kinase II, alpha chains binds to and activates RelA (p65 NF-kB subunit) .	17009010
E2F1	RELA	Activation	It is suggested the formation of a transcriptional complex consisting of E2F1/p65, which associated with the nB-1 site of the Egr1 promoter.	12049738;17707233;18542057;19276347;24755270;27175585
EZH2	RELA	Activation	EZH2 forms a ternary complex with RelA and RelB in aggressive breast cancer cells.	21884980
FOS	RELA	Activation	AP-1 component c-Fos associates physically with RelA (p65 NF-kB subunit) and increases its binding to gene promoter.	8404856;9468519;10488148;16189514
HDAC1	RELA	Inhibition	HDAC1 deacetylates and inhibits RelA (p65 NF-kB subunit) .	11564889;11931769;12419806;12972430;13128860;14510072;16189514;16267399;16291753;16325585;16713569;16741926;16926151;17540846;17785205;19242412;20363318;20363321;21423191;21947322;22715377;22971966;24009751;24336331;24469401;26412238
HIF1A	RELA	Activation	HIF1A activates transcription of RelA (p65 NF-kB subunit) .	19454749;21642357;23123196;24535079;25368386;25703326;25823824;26172294;26696754;27191981
PARP1	RELA	Activation	Interaction of purified PARP-1 with RelA (p65 NF-kB subunit) was shown by liquid-chromatography mass spectrometry and directed functional perturbation studies using RNA interference.	11590148;14743216;16204234;16799643;18280497;22391342;22464733;28478229
PCGF5	RELA	Activation	PCGF5 interact with RELA	21896491
PML	RELA	Inhibition	PML binds to and inhibits RelA (p65 NF-kB subunit) .	12540841;16189514;16713569;20936779;25733689
SQSTM1	RELA	Inhibition	Sequestosome 1(p62) binds to and inhibits RelA (p65 NF-kB subunit) .	23175187
STAT1	RELA	Inhibition	STAT1 physically interacts with RelA (p65 NF-kB subunit) and decreases its activity.	16481475;17085014
TP53	RELA	Inhibition	p53 binds to and inhibits RelA (p65 NF-kB subunit) .	18477470;20546595;21792911;23555186;23784084;26362504
TRIB3	RELA	Inhibition	NIPK physically interacts with RelA (p65 NF-kB subunit) and decreases its activity.	12736262;16963228;20936779
STAT1	S100A10	Activation	STAT1 can bind to gene S100A10 promoter and activates S100A10 expression.	12645529
NFKB1	SERPINA3	Activation	Putative NF-kB binding sites are found in gene SERPINA3 promoter.	11027208;11466367;12023832;17485262
RELA	SERPINA3	Activation	RelA (p65 NF-kB subunit) binds to gene SERPINA3 (ACT) promoter and activates SERPINA3 (ACT) expression.	11027208
STAT3	SERPINA3	Activation	STAT3 binds to gene SERPINA3 (ACT) promoter and promotes SERPINA3 (ACT) expression.	9461605;10362600;10623619;12023832;15769666;17461989;17485262;18927629;19730699;22328012
TP53	SERPINA3	Activation	P53 binds to gene SERPINA3 (ACT) promoter and activates SERPINA3 (ACT) expression.	9764819;20018659;24700871
AKT2	SETDB1	Activation	AKT2 physically interacts with SETDB1 and increases its activity.	17577629
TP53	SETDB1	Inhibition	p53 inhibits transcription of SETDB1 .	24003036;24565839
NFE2L2	SLC3A2	Activation	SLC3A2 promoter region has aN NRF-2 binding site.	22581777;25687825
RELA	SLC3A2	Activation	RelA (p65 NF-kB subunit) binds to gene SLC3A2 promoter and activates SLC3A2 expression.	17023546
PPARG	SMAD3	Activation	PPARG activates SMAD3	28100650
MAP3K7	SMAD4	Inhibition	TAK1(MAP3K7) physically interacts with SMAD4 and decreases its activity.	15911626
CAV1	SOD1	Inhibition	Caveolin-1 binds to and inhibits SOD1 .	28440485
HDAC1	SOD1	Inhibition	HDAC1 co-inhibits transcription of SOD1 .	26073125
PSMD4	SOD1	Inhibition	ALS-associated mutant SOD1s could be degraded by purified 20 S proteasome.	16195234;19679681
RELA	SOD1	Activation	PI3K/Akt axis upregulates the expression of Cu/Zn-SOD via the activation of NF-kB.	8024598;8798715;15317858;18225980
FOS	SQSTM1	Activation	p62 promoter in mPDAC cells were regulated by Kras through AP-1 and NF-kB transcription factors.	22264792;26649942
NFE2L2	SQSTM1	Activation	NRF2 interacts with the p62 promoter	17189831;17466351;19762340;20421418;20452972;21220332;22581777;23000247;23277146;23936010;24416372;24667411;24683544;24817946;25157103;25450328;25505069;26169726;26385919;26509433;26585906;27427974;27669641;28617433;28767070;28887499
NFKB1	SQSTM1	Activation	p62 is downstream target gene regulated by NF-kB.	22264792
RELA	SQSTM1	Activation	RelA (p65 NF-kB subunit) activates transcription of Sequestosome 1(p62) .	24722732;24825921;25034783
PPARD	ST14	Activation	PPAR-beta(delta) activates transcription of Matriptase .	24958459
RELA	ST14	Inhibition	RelA (p65 NF-kB subunit) inhibits transcription of Matriptase .	28579529
ST14	ST14	Activation		10500122;12738778
STAT1	ST14	Activation	STAT1 binds to the GAS elements of the promoter and is included in the transcription complex for the production of PRSS14/Epithin mRNA.	21295011
TP53	ST14	Activation	p53 can bind to gene Matriptase promoter.	20018659;26183718
ARRB1	STAT1	Inhibition	beta-Arrestin1 Directly Interacts with STAT1.	18775329
BRCA1	STAT1	Activation	Brca1 physically interacts with STAT1 and increases its activity.	10792030;12017556;14748743;16529541;16713569;16998500;17374731
CREB1	STAT1	Activation	CREB1 physically interacts with STAT1 and increases its activity.	15319449
HDAC1	STAT1	Inhibition	HDAC1 deacetylateS Stat1.	16481475;17085014;27486982
PML	STAT1	Inhibition	PML physically interacts with STAT1 and decreases its activity.	17121994;21131187;25812002
ATF2	STAT3	Activation	Putative ATF-2 binding site is found in gene STAT3 promoter.	10978511;25096061;25178650
CAV1	STAT3	Inhibition	Caveolin-1 physically interacts with STAT3.	12235142;18083767;22406084;26134945
CCND1	STAT3	Inhibition	Cyclin D1 interacts with STAT3.	11279133;12531804;15659654;17466927;18245487;20090754;24302516
CD44	STAT3	Activation	Phosphorylated Stat-3 associates with CD44 in HSC-3 cells.	21685938;21701559;23589310
CREB1	STAT3	Activation	CREB1 physically interacts with STAT3 and increases its activity.	8918689;10978511;15319449;15753290;26508788
EZH2	STAT3	Activation	EZH2 methylates and activates STAT3 .	23684459;25767098;27109360
FOS	STAT3	Activation	C-Fos physically interacts with STAT3 and increases its activity.	11356008;15950906;22586032
HDAC1	STAT3	Inhibition	A physical interaction of STAT3 and Histone Deacetylase1 (HDAC1) in an IL-6-dependent manner leads to deacetylation and transcriptional repression of STAT3.	15653507;15870198;16289629;18611949;21465537;22075167;22116549;22156375;25993445
HIF1A	STAT3	Activation	HIF1A can form an active complex with the transcriptional co-activator p300 and phosphorylated-STAT3 at the VEGF promoter.	15735682;18985005;19336759;21960021;24718784;26404487
MTA1	STAT3	Activation	MTA1 co-activates transcription of STAT3 .	23580571
NFKB1	STAT3	Activation	NF-kB p50 binds to STAT3 and they reciprocally activate each other.	12057007;20433747
PML	STAT3	Inhibition	PML binds to and inhibits STAT3 .	12506013;16189514
RB1	STAT3	Inhibition	Rb protein physically interacts with STAT3 and decreases its activity.	15677471
RELA	STAT3	Activation	RelA (p65 NF-kB subunit) activates transcription of STAT3 .	12057007;16189514;16236134;16713569;17487688;18811964;19345327;20038813;21187858;21556775;22586032;23178493;23370526;25931145;28433552;28637784
SETDB1	STAT3	Activation	SETDB1 co-activates transcription of STAT3 .	25070049
STAT3	STAT3	Activation	Dimeric and tetrameric STAT3 complexes formation is required for transcriptional activity of STAT3.	7701321;8608222;8782827;11438543;18849387;19053881;26000098;26405196
BRCA1	STAT5A	Inhibition	Brca1 physically interacts with STAT5A and decreases its activity.	12017556;12459499;16713569;16883580
HSP90AB1	STAT5A	Activation	Hsp90 binds to and influences the conformation of STAT5.	21946277
RELA	STAT5A	Activation	RelA (p65 NF-kB subunit) can bind to gene STAT5A promoter and activates STAT5A expression.	12208876;15043997;23247759
STAT5A	STAT5A	Activation		11287756;15313458
TP53	STAT5A	Activation	P53 inhibits STAT5A.	9806359;11571296;15220520;26876578
UBE2D1	STAT5A	Inhibition	UBE2D1 physically interacts with STAT5A and decreases its activity.	16569768
YWHAB	SYNPO	Activation	Interaction of purified 14-3-3 beta/alpha with Synaptopodin was shown by liquid-chromatography mass spectrometry and immunoblotting.	16236029;16635246;18724379;23840712
ATF2	TGFB1	Activation	ATF-2 activates transcription of TGF-beta 1 .	11053476;12419465
CREB1	TGFB1	Activation	CREB1 can bind to gene TGF-beta 1 promoter.	11053476;27279449
FOS	TGFB1	Activation	c-Fos overexpression induces TGF-beta 1 expression.	11053476;15248184;16896927;21344377;21801875;23437118;24912679;26141582
HIF1A	TGFB1	Activation	Hypoxia-stimulated HIF-1 activates transcription of TGF-beta 1.	16896927;17869204;23067574
HSP90AB1	TGFB1	Inhibition	HSP90beta is a latency-associated peptide (LAP) binding protein. MG63 cells secrete HSP90beta into extracellular space which inhibits the activation of latent TGF-beta1, and that there is a subsequent decrease in cell proliferation.	20599762
NFE2L2	TGFB1	Inhibition	NRF2 inhibits transcription of TGF-beta 1 .	12101242;15086909;15208274;19647758;19926817;20096777;20103708;22025779;22493042;22972520;22975029;24025640;25046864;25192797;26205695;27614871;27903744;28624452;28986066
NFKB1	TGFB1	Activation	Putative regulatory elements for Nf-kB may be identified in the TGF-beta 1 promoter region by computational means.	12649123;15855640;15982733;16187311;16239967;16365456;16690986;17015710;17312153;17640975;18790992;18988918;19118545;20674665;22223149;22659134;23266891;23437118;23874845;24140264;24504366;24508662;25152439;26719893;27793032;28339089
PPARD	TGFB1	Activation	PPAR-delta binds to the PPRE in the TGF-beta1 gene promoter.	16574099;18007025;19461048;25116592
REL	TGFB1	Activation	c-Rel (NF-kB subunit) probably regulates transcription of TGF-beta 1 in human B-cell lymphoma.	18277385;19502793;23195252;28767691
RELA	TGFB1	Activation	NF-kB p65/p65 binds to gene TGF-beta 1 promoter and activates TGF-beta 1 expression.	15051419;16365456;20230822;20409762;21832251;21957979;23195252;24352856;24722209;24908319;26839315;28148567;28167529;28767691
STAT3	TGFB1	Activation	TGF-beta 1 transcription is directly upregulated by STAT3.	16474852;16606674;19375424;20520592;21613312;21684247;22378047;22889746;23437118;23612755;24145153;24504366;24820265;25092172;26273514;26934469;27292026
CAV1	TGFRB1	Inhibition	Caveolin-1 physically interacts with TGF-beta receptor type I and decreases its activity.	11102446;11697880;12040180;15661740;16824734;25893292;27425145;27830743
TGFB1	TGFRB1	Activation	TGF-beta 1 interacts with TGF-beta receptor type I as ligand and activates it.	7515916;7706250;7852346;8235612;10048979;10187774;10465304;10643716;10716993;10733095;11181412;12038632;12114216;12506127;14534577;14743216;14764882;15086458;15289325;15459394;15647284;16289576;16598746;16828470;17055226;17325694;17719575;17892594;18006450;18059455;18174246;18395486;18676771;18758450;19162006;19206163;19379825;19669587;20856203;20936779;20945375;21707864;22142165;22161143;2240728…
TGFRB2	TGFRB1	Activation	Upon ligand binding, dimers of TGF-B type II receptors join and phosphorylate TGF-B type I receptor dimers, which in turn phosphorylate the SMAD proteins.	7774578;7878020;7890683;8047140;8576253;9311995;10026191;11102446;12070302;15831232;15940252;16258068;16289576;16408276;16598746;17448633;17892594;18337748;20603020;20940046;21518866;23249950;23868260;24308972;25656846
YWHAB	TGFRB1	Activation	14-3-3 zeta/delta physically interacts with TGF-beta receptor type I and increases it protein levels.	19732720
FOS	TGFRB2	Activation	c-Fos activates transcription of TGF-beta receptor type II .	12223100
TGFB1	TGFRB2	Activation	TGF-beta binds to TGF-beta receptor type II.	10082137;12729750;14764882;17175180;22863752;27035755
E2F1	TK1	Activation	PCR analysis of E2F1-immunoprecipitated chromatin from NIH 3T3 cells showed that E2F1 bound to the endogenous TK1 promoter. The TK1 promoter was occupied by E2F1 during the G0-phase and G1/S but no detectable binding during G1 and S phases.	7642525;7730357;8114719;8288595;8445710;8657141;8709258;9374541;10454584;10547281;10556317;10913163;11416145;12411446;12626717;16606705;17053090;17268553;17908821;18624722;19087242;19796622
HSP90AB1	TNRC6A	Activation	HSP90 binds to and activates TNRC6A .	22898980
ARRB1	TP53	Inhibition	ARRB1 functions as an E3 ligase adaptor for MDM2 and p53 upon catecholamine stimulation.	21857681
BCL2L1	TP53	Inhibition	The list of most likely candidate genes, and unlikely candidates were submitted to the STRING database to assess known protein-protein interactions.	12667443;14963330;16151000;16151013;16189514;16294021;17391916;17961254;19158844;19578044;21900206;24474649;27840907
BCL6	TP53	Inhibition	ChIP analyses showed that BCL6 and BCOR are present at the BCL6-binding sites of Cyclin D2 and P53.	16943429
BRCA1	TP53	Activation	Direct activation appears to involve binding of partner proteins to the C-terminus of p53. This has been demonstrated for several proteins, including BRCA-1, 14-3-3s, c-Abl, and Ref-1.	9482880;9582019;9926942;10597265;10644742;10722747;11048728;11237523;11384963;12024039;12461776;12647291;14573352;14636569;14710355;14978302;15571721;16543940;16677609;16713569;16969499;16998500;17961254;18501503;19509300;20100570;21742769;22492723
CREB1	TP53	Activation	p53 promoter has a putative CREB1-binding site.	10848610;15753290;16611888;19930465;21188172;21295542
CSNK2B	TP53	Inhibition	Physiologically, Ser392 may be phosphorylated by an, as yet, unidentified protein kinase.	9607138;11180407;11237523;11704824;12628923;14640983;16598768;16882692;17128209;19932175;24725084
E2F1	TP53	Activation	p53 promoter has a putative E2F1-binding site.	8557038;9242492;11237523;11314026;11739724;12625370;12675512;16037820;17053090;18347061;19087242;19776743;19796622;21441950;22076063;22210892;22480684;23954287;25341896;27175585;27302019
EEF1G	TP53	Inhibition	eEF1G co-regulates transcription of p53 .	25388829;27639846
ETS1	TP53	Activation	Ets-1 binds cooperatively to the EBS palindrome of the human p53 promoter. Transcriptional transactivation through this palindrome fully correlates to Ets-1 binding.	12145208;14586398;17652178;18374905;19022222
EZH2	TP53	Inhibition	EZH2 occupies and reduces expression of p53, NLK, PPP2CB, p300, DKK1, Cerberus and CK1alpha.	21512140;24032713;24622438;25470042;27092879
HDAC1	TP53	Inhibition	HDAC1 deacetylates and down-regulates p53 transcriptional activity.	10521394;10777477;12426395;12716906;15723344;16289629;16557269;16959611;17353187;18638452;18765668;19276167;19531758;21737614;22156375;23242655;23564453;23629966;25043739;25338966;25426556;25950477;26521947;27501845;27721407;28884479
HIF1A	TP53	Activation	Hypoxia-stimulated HIF1A associates with p53 promoting its stabilization	9537326;9865721;10640274;11283723;11593383;12124396;12606552;15601571;15629713;15691587;16189514;16294021;16594154;16713569;17390008;19060903;19166937;20977428;21519196;22036844;24265542;24984035;25383959;25623525;27708244;28386377;28444885;28552779
HSP90AB1	TP53	Activation	Inhibition of MDM2 and CHIP by HSP90 is largely responsible for stabilization of mutant p53. HSP90 binds to p53 promoter together with Bcl-6 and activates its mRNA expression.	9417863;11707401;11927289;17363365;19966776;20363884;20480272;21478269;21637290;21663398;23131771;24556685
IFI16	TP53	Activation	IFI16 binds to and activates p53 .	11146555;12925527;15208661;15728246;16189514;16458891;16713569;19170058
IRF9	TP53	Activation	ISGF3 activates transcription of p53 .	12872134;12957282
MTA1	TP53	Inhibition	tumor suppressor p53 protein is deacetylated and inactivated by both MTA1 and MTA2, leading to inhibition of growth arrest and apoptosis.	12920132;16703414;17914590;19116762;19810103;19843848;21336715;22022494
NFKB1	TP53	Activation	p65 is the NF-KB subunit involved in transcriptional activation of the p53 promoter.	7623839;8051093;10348347;10602461;11032029;11237523;11463759;12091386;15378004;16887883;17677004;21354106;21924287;23124354;25138052;25353185;26684585;28337291;28339080
PARP1	TP53	Inhibition	Poly(ADP-ribosyl)ation of p53 is reported to block its activation, DNA binding and its functioning as a transcription factor.	7782346;9312059;9565608;11237523;11477085;11494111;11544635;12704785;12898523;14627987;15044383;15808511;16713569;16829982;17991682;21130123;22286760;28842590
PLAU	TP53	Inhibition	PLAU (UPA) increases p53 mRNA expression.	15937335;23864708
PLK2	TP53	Activation	Plk2 protein kinase strengths mutant p53 transcriptional activity.	22134238
PML	TP53	Activation	Interaction of PML with p53 was shown by using yeast two-hybrid system method .	1311253;10610177;11025664;11080164;11237523;11704853;12810724;12915590;12935927;14976551;15838523;16189514;16713569;18504460;19487292;21057547
PSMD4	TP53	Inhibition	26S proteasome (20S core) cleavages p53 and inhibits its activity	9148891;11326311;11331615;15242777;16215989;18414065;18418047;18520179;18604177;19020781;19250912;19305147;20080206;20542030;21558800;21896779;21964832;22031102;22262167;22374672;22487680;22675170;22684299;23421999;23466706;23563240
RELA	TP53	Activation	p53 interacts with p65.	10833421;11675005;11747334;12145335;15044535;15155458;17434128;21239614;21245379;21832251;22859938;24069219;24586632;24587255;25502336;26056802
SETDB1	TP53	Inhibition	SETDB1 co-inhibits transcription of p53 .	14536086;26471002
STAT1	TP53	Activation	Stat1 interacts with and activates p53, as well as regulates its transcription.	14602726;14748743;15217838;15601580;16243709;16529541;17085014;17992189;18220274;19653336;20567883;21776018;22193460;22262126;23588992;24655378
STAT3	TP53	Inhibition	Stat3 binds to the p53 promoter in vitro and in vivo. Blocking Stat3 up-regulates expression of p53.	10521404;12584569;16107692;19496189;21785422;21859835;22104727;22473749;22624714;23115188;23733189;24820265;27489164;28178652
TP53	TP53	Activation	M protein binds with p53 and increases the ubiquitination of p53. M protein promotes the disassociation of p53 ubiquitination from the degradation of p53 by the proteasome.	7813439;8672531;11420672;14767535;15340061;15383276;18061646;20190805;20689555;22074401;22075982;22653443;22859938;24003036;24926616;28842590
TRIM29	TP53	Inhibition	ATDC binds p53, and this interaction of p53 and ATDC results in p53 sequestration outside of the nucleus.	20368352;26071105;27430345
UBE2D1	TP53	Inhibition	UBE2D1 inhibits p53.	15056666;15280377;22907436
WWP1	TP53	Inhibition	WWP1 covalently modifies p53 and inhibits it.	16924229;18598940
YWHAB	TP53	Activation	14-3-3 binds to and activates p53 .	9620776;10101800;11237523;11585729;11607836;12934112;14517281;17898864
TP53	TRIB3	Inhibition	p53 binds to gene NIPK promoter and suppresses NIPK expression.	14508115;17540029
GABP	UBQLN1	Activation	GABP alpha binds to Ubiquilin-1 promoter.	20019798;21139080
ANXA1	VIM	Inhibition	Annexin I binds to and inhibits Vimentin .	28355254
ARRB1	VIM	Activation	Vimentin is a potential beta-arrestin1 partner identified by mass spectrometry analysis of the beta -arrestin complexes immunoprecipitated from HEK293 cells stably overexpressing beta-arrestin1 with a C-terminal FLAG epitope and the AT1aR. The experiments were performed both without stimulation and under angiotensin II stimulation.	15102471;17620599;25600647
ATF2	VIM	Activation	ATF-2 interacts with Vimentin.	22109562;22304920
CREB1	VIM	Inhibition	Interaction of CREB1 with Vimentin was shown by using automated yeast two-hybrid interaction mating and validated by independent pull-down and co-immunoprecipitation assays.	16169070;19332645;23382855;27285761;28768240
E2F1	VIM	Activation	E2F1 probably regulates transcription of Vimentin.	17093053;18555785;19541929;22548828;25600647;29039472;29115924
EEF1G	VIM	Activation	EEF1G activates Vimentin.	12466525;21217813
FOS	VIM	Activation	C-Fos binds to gene Vimentin promoter and activates Vimentin expression.	11069886;17270292;18098284;25205054
HIF1A	VIM	Activation	HIF1A induces Vimentin expression.	12615733;16956360;17956532;20881940;21649463;21887310;21922131;22986049;23001847;23496980;23604232;24535079;24840636;24861206;24994549;25096400;25329389;25384583;25396735;25501705;25550901;25777304;26370982;26446630;26497999;26499200;26910835;26958938;27220595;27259982;27840971;27869227;28182306;28426124;28475017;28653891;28878214;28901527;28994107
HSP90AB1	VIM	Activation	HSP90 protects vimentin by physical interaction in the geldanamycin-induced apoptotic pathway.	16328963;19137416
HSPB1	VIM	Activation	HSP27 physically interacts with Vimentin and increases its activity.	16264267;19579057
ITGB4	VIM	Activation	Alpha-6/beta-4 integrin physically interacts with Vimentin and increases its activity.	12441134
NFKB1	VIM	Activation	NF-kB activates transcription of Vimentin .	10602461;16077980;19447876;24011086;24999732;25502786;25821182;26045995;26876331;26952810;26968633;27010469;27616304;27836733;28418896;28859984
PARP1	VIM	Activation	PARP-1 binds and activates the vimentin promoter independent of its catalytic domain and may play a role in H(2)O(2)-induced inhibition of vimentin expression.	17720873
RELA	VIM	Activation	In Hec6 cells, transfection of p65 induced an increase in the expression of both Snail and Vimentin.	17607667;22322379;23483258;24535079;24786829;25487615;25902512;26154142;26188902;26217230;26336823;26564738;27662245;27912767;28000883;28832500
SQSTM1	VIM	Activation	Sequestosome 1(p62) interacts with Vimentin.	20562859;21872578;23649778;28968743
STAT1	VIM	Activation	STAT1 can bind to gene Vimentin promoter and activates Vimentin expression.	10670648;26523208
STAT3	VIM	Activation	STAT3 binds to gene Vimentin promoter and activates Vimentin expression.	14712222;19505630;20331635;20467778;22781398;24161825;24297508;24662916;24806843;25092172;25352758;25653024;25846563;25854938;25879771;25915430;26021267;26101800;26307676;26359459;26370982;26801672;27011063;27121055;27220595;27351213;27825119;27992365;28000897;28245285;28754469;28949390;29039472
STAT5A	VIM	Activation	STAT5A can bind to gene Vimentin promoter and activates Vimentin expression.	12529425
TP53	VIM	Inhibition	By using chromatin immunoprecipitation (ChIP) with the paired-end ditag (PET) sequencing analysis it was shown that Vimentin has binding sites for p53.	16413492;20018659;21490434;22024162;23712598;23959174;23982184;25043190;25144556;25263447;26362504;27779716;28268222;28895255
AKT2	YWHAB	Activation		11124266;11956222;16697216
PPARD	YWHAB	Activation	PPAR-beta(delta) can bind to gene 14-3-3 beta/alpha promoter and activates 14-3-3 beta/alpha expression.	16645156
SOD1	YWHAB	Inhibition	SOD1 binds 14-3-3 beta, decreasing its binding to mRNA.	19815002
