# Supplementary material for: Data-Driven Modeling of Breast Cancer Tumors Using Boolean Networks
Source: Front Big Data. 2021 Oct 20;4:656395. doi: 10.3389/fdata.2021.656395 (PMC8564392; doi:10.3389/fdata.2021.656395)
Supplement: Supplementary file 5 [file Table1.xlsx]

## Sheet: Foglio1
gene_id	gene_name	gene_type	BC01_02	BC01_03	BC01_04	BC01_05	BC01_06	BC01_08	BC01_10	BC01_11	BC01_12	BC01_24	BC01_33	BC01_34	BC01_49	BC01_50	BC01_53	BC01_54	BC01_55	BC01_57	BC01_66	BC01_69	BC01_70	BC01_72	BC01_74	BC01_77	BC01_87	BC01_95	BC02_02	BC02_08	BC02_09	BC02_10	BC02_11	BC02_12	BC02_13	BC02_14	BC02_15	BC02_18	BC02_19	BC02_22	BC02_24	BC02_25	BC02_26	BC02_27	BC02_28	BC02_31	BC02_33	BC02_34	BC02_44
ENSG00000101255.6	TRIB3	protein_coding	45.41	73.94	0.19	37.89	103.28	55.23	24.46	0.27	68.78	0.4	40.64	59.03	0.19	0	46.61	0	53.68	172.92	48.14	4.14	124.24	12.86	0	25.29	106.1	61.09	0	0	0	39.38	0.75	0	0	0	0	0	0	0	0	0	0	0.08	0	0	0	0	0
ENSG00000122861.11	PLAU	protein_coding	0.94	0.16	0.22	0	0	0	0	0	0.42	0	1.19	0	0	0	0.87	0	0.74	0.68	0	0	0	0	0	0.39	0.15	0	0	0	0	0	0	0	26.29	0	0	0	0	0	0	0	0	0	0	0	0	0	201.8
ENSG00000163565.14	IFI16	protein_coding	0	0	0	0	0	0	0	0	0	0	0	0	0	0	0	0	0.62	0	0	0	0	0	0	0	0.36	0.6	0	0	0	0.29	0	0	0	0	0	0	0	0	0	0	0	0	0	0	0	0	0
ENSG00000154640.10	BTG3	protein_coding	0	138.5	0	8.72	9.66	0.58	12.71	0	0.94	0	10.71	0	0	0	0	0	0	9.64	8.22	0	0	8.6	0	0	46.99	5.26	0	0	0	0	0	0	0	159.93	0	0	0	19.74	0	0	4.09	0	0	0	0	0	0
ENSG00000162511.7	LAPTM5	protein_coding	0	18.14	0	0	0.21	0	0.45	0	0	0	0	0	0	0	0	0	0	0	0	0	0	0	0.46	0.19	0	0	0	0	0	0	0	0	0	0	0	0	0	0	0	0	0	0	0	0	0	0	0
ENSG00000149418.6	ST14	protein_coding	3.5	11.15	0	0	0	3.3	4.85	0	0	0	3.39	0.26	0	0	0.38	0	4.19	3.81	8.36	4.11	2.51	1.44	0	0	42.93	4.77	39.07	7.79	0	0	0	0.12	0	0	0	0	0	0	0.19	0	6.16	0	0	0	0	0.19	8.19
ENSG00000142627.9	EPHA2	protein_coding	0	0	0	0	27.78	0	0	0	0	0	0	0	0	0	0	0	0	0	0	0	0	0	0	0	0	0	0	2.13	0	0	0	0	0	0	0	0	0	0	0	0	0	0	0	0	0	0	0
ENSG00000140464.15	PML	protein_coding	0	0	0	0.68	3.34	0	1.07	0	0	0	0	0	0	0	0	0	0	0	0	3.22	5.73	0	0	18.85	0.15	0	37.52	0	0	0	0	0.28	11.22	0	24.97	0	0	0	0	0	0	0	0	0	0	0	17.39
ENSG00000126561.12	STAT5A	protein_coding	0	0	0	0	8.98	0	0	0	0	0	0	0.38	0	0	0	0	0.09	0.47	0	0	0	0	0	0	0	0	2.65	47.05	52.24	0	0	0	0	0	0.06	0	0	0	5.81	0	0	0	0	166.4	0	0	3.11
ENSG00000085117.7	CD82	protein_coding	0.23	6.24	0	0	0	0	2.56	0	0	0	23.41	48.99	0	0	0	0	27.67	5.28	0.53	0	21.4	0	4.75	0	0	0	0	0	0	0	0	0	0	0	0	0	0	0	0	0	0	0	0	0	0	0	0
ENSG00000141510.11	TP53	protein_coding	42.34	62.63	16.85	52.99	62.44	21.86	9.67	0	20.88	0.27	30.85	18.91	0	0	38.55	0	87.05	32.55	12.62	6.29	17.03	30.55	0	58.82	26.98	51.03	5.66	17.41	0	32.17	0	0	0	5.13	23.32	0	0	0	0	24.05	0	0	14.67	10.51	0	0	0
ENSG00000145632.10	PLK2	protein_coding	131.38	142.27	32.8	314.13	116.78	280.84	104.16	0.22	13.36	0.13	60.03	0	0	0	11.62	0	25.92	165.46	16.92	33.14	36.31	78.16	0	73.54	638.05	236.18	10.36	11.28	12.53	0	0	0	0	10.47	5.39	288.84	0	190.66	0	4.84	112.06	0	264.19	0	0	0	13.69
ENSG00000117984.8	CTSD	protein_coding	123.13	29.93	6.47	14.64	0	20.06	41.62	0	5.21	0	7.22	58	0	0	2.92	0	55.24	30.82	0.43	0.23	46.29	0.49	0	17.83	10.43	0.54	0	0	127.63	0.41	26.1	0	0	0	889.75	0.33	0	0	1.06	0.97	1.77	0	0	0.71	0	0	19.38
ENSG00000171346.9	KRT15	protein_coding	0	0	0	0	0	0	0	0	0	0	0	110.14	0	0	0	0	0	0	0	0	0	0	0	0	0	0	0	72.35	0	0	13.28	0	6.11	0	1.68	0	0	0	248.78	0	0	0	0	48.33	0.27	14.98	343.92
ENSG00000204580.7	DDR1	protein_coding	10.2	0.45	1.75	16.75	0	8.18	0	0	61.7	0	2.79	15.47	0.06	0	30.66	0	0.81	3.2	2.02	5.28	1.31	0.87	0	5.02	1.97	57.96	14.03	49.5	0	146.8	27.97	0	0.35	21.08	65.41	33.85	0	0.12	12.56	0.65	34.91	0	0.33	0.19	0	21.76	7.79
ENSG00000196136.12	SERPINA3	protein_coding	0	0	0	0	1.71	0	0	0	0	0	0	0	0	0.34	0	0	3.62	68.27	0	0	13.49	0	0	0	0	0	1736.45	2256.5	130.15	207.69	1364.31	764.97	1475.21	13.38	2603.76	661.21	66.67	14.22	11.31	0	2841.64	14.66	2419.55	844.23	268.56	344.64	1041.93
ENSG00000106462.6	EZH2	protein_coding	4.9	80.09	0	53.69	55.33	4.1	0	0	0	0	0	0.37	0	0	0	0	1.84	0	0	4.18	0	0	0	7.49	0	11.61	5.69	0	0	31.77	0	0.55	0.28	0	0	0.26	0	0	1.11	2.03	0	0	11.62	0	0	0.58	0
ENSG00000173039.14	RELA	protein_coding	11.73	2.69	0.22	4.35	1.05	0.6	1.01	0	0	0	0.26	0	0	0.28	3.6	0	0.72	76.63	3.71	1.69	3.03	32.59	0	0	31.35	4.36	0	4.32	0	0	81.66	0	0	0	3.86	0	0	0	0	0	0	0	0	0	0	0	0
ENSG00000134954.10	ETS1	protein_coding	0	0	0	0	0.09	0	0	0	0	0	0	0	0	0	0	0	0	0	0.17	0	0.08	0	0	0	0	0.11	0	0	0	0	0	0	0	0	0	0	0	0	0	0	0	0	0	0	0	0	0
ENSG00000166508.13	MCM7	protein_coding	45.83	332.75	0	13.52	1.09	140.85	0	0	0.1	0	99.86	3.84	0	0	15.48	0	18.19	147.06	97.5	0.19	45.29	0.4	0	0	16.77	71.59	243.74	0	0	0	0	0	0	21.79	298.18	56.06	0	0	12.19	616.79	339.37	0	0.25	44.86	0	0.37	0
ENSG00000075624.9	ACTB	protein_coding	1560.84	2741.02	17967.02	2727	16678.56	2041.91	708.86	35.41	2774.25	10.66	1190.67	671.63	280.46	965.52	1122.14	0.48	1358.57	1168.06	4288.43	8525.45	873.12	3412.04	447.41	1331.3	1200.15	1125.38	2678.58	2516.89	4484.7	1525.22	1413.04	1011.63	3896.71	1010.81	3273.29	1116.06	208.22	1116.09	924.79	1705.62	2159.71	0.55	922.13	1269.73	0.66	537.24	2081.63
ENSG00000026025.9	VIM	protein_coding	0	3.88	0.27	0.81	0.26	0.71	0	0.12	0	0.11	0	0.27	0	0	0	0	1.14	0	1.64	0	0.2	1.07	0.43	0	0.85	0.3	2.25	0	33.57	0	0	0.25	0	0	0	0	0	0	0	0	0	0	0	0	0	0	0
ENSG00000182979.13	MTA1	protein_coding	0	0	0	0	0	0	0	0	0	0	0	0	0	0	2.24	0	0	0	0	0	0	0	0	0	0	13.34	0	0	0	0	0	0	0	3.65	0	0	0	0	0	0	0	0	0	0	0	0	0
ENSG00000132470.9	ITGB4	protein_coding	0	0	0	0	0	0	0	0	0	0	0	0	0	0	0	0	0	0	0	0	0	0	0	0	0	0	0	0	0	0	0	0	0	0	0	0	0	0	0	0	0	0	0	0	0	0	0
ENSG00000105974.7	CAV1	protein_coding	0	0	0.4	0	0.34	0	1.52	0	0	0	0	0	0	0	0	0	0.29	0	0.34	0	0.3	0.31	0	3.57	1	0	0	0	0	0	0	0	0	0	0	0	0	0	0	0	0	0	0	0	0	0	0
ENSG00000143379.8	SETDB1	protein_coding	8.25	0	0	0	0	0.57	0	0	0	0	5.95	6.26	0	0	0.58	0	0	0	2.16	0.66	18.03	0	0	0	1.74	1.96	0	0	0	0	0	0	0	11.87	0	0	0	0	1.36	0.93	0	0	0	5.8	0	0	0
ENSG00000128422.11	KRT17	protein_coding	0	0	0	0	0	0	0	0	0	0	0	0	0	0	0	0	0	0	0	0	0	0	0	0	0	0	0	0	0	0	0	0	0	0	0	0	0	0	0	1.34	0	0	0	0	0	0	0
ENSG00000096384.15	HSP90AB1	protein_coding	1352.96	845.91	2289.64	859.07	1043.33	827.17	1416.39	3.45	1553.48	21.7	1095.68	1676.53	0.27	173.26	1257.7	0.22	1209.02	967.35	1089.27	2254.68	1022.27	1463	1087.51	788.12	1789.41	1598.58	2368.55	1408.77	1051.26	360.7	1010.16	1998.56	1598.63	1364.55	2432.52	1798.45	390.27	2750.2	481.6	1307.08	2041.43	811.05	2700.5	1410.84	5.9	1677.88	573.11
ENSG00000110092.3	CCND1	protein_coding	50.59	54.53	0.21	38.28	13.63	9.87	50.4	0.39	1.23	0.18	0.13	52.67	0	0	0.62	0	77.47	45.14	18.49	0.73	32.82	0	0	2.22	4.74	24.02	209.94	1.61	0	50.47	229.96	177.14	26.92	262.96	2.67	92.62	81.61	902.76	186.01	55.37	52.72	0	1.39	275.98	0	53.84	19.11
ENSG00000101412.9	E2F1	protein_coding	3.68	28.97	0	0	0	0	0	0	0	0	0	0	0	0	0	0	0	0	0	0	0	0	0	0	0	0	0	0	0	0	0	0	0	0	0	0	0	0	0	0	0	0	0	6.18	0	0	0
ENSG00000171552.8	BCL2L1	protein_coding	7.02	0	4.33	18.65	59.91	0.33	18.29	0	0	0	1	19.53	0	0	0	0	1.62	11.33	0	19.28	2.83	0	0	0	8.89	0	29.34	0	0	0	198.85	0	0	0	0	0	0	0	0	0	0	0	0	8.56	0	0	0
ENSG00000012048.15	BRCA1	protein_coding	0	0.57	0	0	9.89	0	0	0	0	0	0	0	0	0	1.97	0	0	0	0	0	0	0	0	0	0	0	0	0	0	0	0	0	228.51	0	35.81	50.39	136.93	0	0	0	0	0	0	36.51	0	0	0
ENSG00000100644.12	HIF1A	protein_coding	117.86	53.99	353.94	17.26	78.01	339.87	12.59	0	0	0	36.26	26.26	0	53.02	215.1	0	1.99	80.73	50.93	4.67	0.1	77.45	0.44	17.02	20.42	540.68	354.37	395.96	0	148.72	7.63	0	247.95	13.52	843.78	108.05	11.44	0	0.19	393.11	159.6	0	289.75	616.53	0.18	0	16.35
ENSG00000011422.7	PLAUR	protein_coding	0	0	2.73	0.46	0.32	0.97	0	0	0	0	127.04	0	37.95	0	1.55	0	0	46.29	2.53	0	1.99	0	0.23	0.29	1.55	0.51	29.87	173.43	0	0	0	0	0	2.32	7.11	0	0	0	0	0	0	0	0	0	0	0	0
ENSG00000115415.14	STAT1	protein_coding	5.32	0.39	13.49	2.5	15.51	0.09	38.04	0	0	0	33.92	0	0	0	13.56	0	16.72	37.29	27.06	0.1	5.54	0	0	0.19	0	16.16	37.01	0	0	0	13.08	0	0	349.51	209.3	10.1	24.31	0	0	0	21.86	0.04	23.11	72.28	0	0	0
ENSG00000168610.10	STAT3	protein_coding	55.88	14.62	14.13	4.04	99.63	42.22	3.85	0	0.39	0.15	1.98	27.27	0	0	18.39	0	19.78	37.95	105.24	1.23	37.21	6.29	0	28.86	50.73	23.25	0	19.51	0	36.54	4.61	1.35	107.84	125.18	7.84	115.42	0.2	3.9	101.87	301.17	0	0	65.52	87.31	0	0.13	90.25
ENSG00000105329.5	TGFB1	protein_coding	0	0	0	0	0	0	0	0	0	0	0	0	0	0	0	0	0	0	0	0	0	0	0	0	0	0	0	0	0	0	0	11.21	0	0	0	0	0	0	0	0	0	0	0	0	0	0	0
ENSG00000139687.9	RB1	protein_coding	0.38	22.72	0.92	0.86	0	1.68	36.35	0.17	0.1	0.12	3.44	7.81	0	0	0	0	0.07	14.24	0	0	31.93	17.85	0	0.16	0	0	2.85	42.44	0	2.31	0	0	0	0	0	0	0	0	14.05	0	16.51	0	12.52	0	0	0	0
ENSG00000170345.5	FOS	protein_coding	541.85	0	391.04	0	141.93	0	0	0	0	0.28	0	32.79	0	0.48	0.41	0	0.33	0.23	0	0	37.95	0	0	0.37	0	0.25	3017.22	577.84	391.09	111.69	4473.3	8065.8	0.32	3552.2	9.8	1405.02	60.52	0.23	676.14	789.5	11.47	0.14	2760.37	10.97	0.88	1774.58	137.54
ENSG00000118260.10	CREB1	protein_coding	9.46	2.64	0.06	0.06	115.4	40.1	24.18	0.15	29.61	0.07	0	184.91	0	0	21.01	0.57	8.13	7.06	0	118.83	9.2	0.88	528.61	20.78	1.73	24.48	1.98	0	3.66	122.71	0	12.09	0	0	0	0	0	0	0.5	0.75	28.27	0	280.43	0	0	55.93	1.33
ENSG00000104368.13	PLAT	protein_coding	0	0	0	0	0	0	4.08	0	2.82	0	0	0	0	0	0	0	0.13	10	0	0	0	0	0	0	0	0	0	0	0	0	0	0	104.78	0	0	0	5.3	0	0	0	0	0	0	0	0	0	0
ENSG00000161011.15	SQSTM1	protein_coding	87.82	71	2472.76	165.89	847.98	34.87	265.87	0	202.83	0	361.47	23.77	0	0	14.8	0	117.03	428.1	65.13	21.94	74.72	0	0.6	83.55	51.47	121.38	64.38	49.08	487.58	11.03	41.9	188.17	336.41	0.94	100.6	86.11	0	4.52	18.9	24.93	16.46	0	75.11	10.1	0	0.32	11.81
ENSG00000162924.9	REL	protein_coding	0	0	0.04	22.38	4.85	0.17	0	0	14.26	0.08	2.54	0.58	0	0	7.99	0	3.12	0	0	0	9.79	0.04	0	0	7.11	0	0.56	14.08	0	0	0.1	0	1.71	0	0	27.54	0	0	0	0	0	0	0	0	0	0	0
ENSG00000109320.7	NFKB1	protein_coding	0.13	22.57	0	10.54	41.28	0.55	8.66	6.29	8.51	0	25.09	106.56	0	0	0.12	0	0.82	47	0	0.11	20.11	0	0	0.53	0.7	0.96	64.8	2.26	102.06	0	110.11	0	191.98	0	0	0	21.56	1.23	3.03	0	0	0	5.98	0.17	0	0	0.11
ENSG00000026508.12	CD44	protein_coding	88.87	150.65	0.3	65.76	170.11	108.66	55.9	0.19	542.14	0.17	477.75	383.73	0	0	78.11	0	292.21	438.26	202.94	556.92	148.66	116.65	0.4	315.65	279.14	375.74	700.89	317.29	1159.68	390.42	0	384.54	1962.46	201.94	1837.25	0.13	260.24	381.75	1435.73	1231.48	658.4	0.77	377.37	651.14	0	96.96	245.88
ENSG00000167900.7	TK1	protein_coding	59.52	417.6	15.13	0	0	2.57	3.57	0	0	0	0.76	0	0	0	0	0	0.84	0.57	0	0	0	17.3	0	2.21	0	80.47	0	0	0	0	0	0	0	1.47	19.92	0.84	0	0	0	0	15.97	0	0	518.06	0	0	0
ENSG00000143799.8	PARP1	protein_coding	55.33	35.66	4.57	0	70.43	7.17	36.45	1.62	0.37	1.6	25.23	96.38	0	0	225.92	0	14.02	46.84	4.87	0.23	59.4	45.99	34.51	29.79	0.08	9.46	0	0	0	17.32	0	0.11	56.97	0	0	0	0	0	0	0	8.79	0	0	0	0	0.86	55.69
ENSG00000142168.10	SOD1	protein_coding	484.52	461.85	1034.41	391.55	423.58	322.33	1283.8	0	553.16	0	925.79	353.84	24.24	577.84	305.1	0.44	455.08	660.77	330.79	851.58	380.04	243.89	431.12	306.24	397.2	285.66	98.75	930	683.47	315.47	867.23	937.18	1094.98	695.34	337.56	1071.13	105.03	59.28	254.46	344.79	1131.3	0	453.97	1351.27	0.5	91.2	63.23
ENSG00000116478.7	HDAC1	protein_coding	0	10.03	22.32	0.47	0	14.19	0	0	0.24	0	0	0	0	0	1.8	0	0.67	0	0	0	0	0	0.73	0	0	0	8.69	0	0	0	0	4.15	0	0	0	225.5	3.29	0	271.29	0	0	0	0	0	0	0	0
ENSG00000111716.8	LDHB	protein_coding	1968.18	1561.52	818.02	988.18	598.79	850.67	490.99	0	1043.48	0.37	1054.07	1246.78	164.31	627.74	1234.43	0	803.63	781.73	2037.71	1084.98	1106.63	1302.04	1739.18	1050.95	965.02	1447.49	0	0.93	92.43	0	0	0	0	0	0	50.73	245.06	0	0.59	0	0	0	1.25	0	0.99	0	328
ENSG00000204435.9	CSNK2B	protein_coding	90.12	606.36	274.94	187.8	211.06	173.43	195.97	0	0	0	349.95	94.33	0	37.08	201.49	0	158.68	248.36	157	306.77	31.32	39.74	77.41	95.2	202.71	210.9	553.46	1.18	548.5	327.9	0	732.39	0	497.38	290.51	241.83	19.35	0	7.26	554.62	38.13	0	6.76	326.55	92.98	0	93.08
ENSG00000186081.7	KRT5	protein_coding	0	0	0	0	0	0	0	0	0	0	0	0	0	0	0	0	0	0	0	0	0	0	0	0	0	0	0	0	0	0	0	0	0	0	0	0	0	0	0	0	0	0	0	0	0	0	0
ENSG00000163513.13	TGFBR2	protein_coding	0	0	0	0.5	3.67	0	7.62	0	0	0	7.67	4.96	0.05	0	0	0	0	1.23	0	0	0	0	0	0	0	0.98	0	0	0	0	0	0	0	0	0	0	0	0	0	0	0.1	0	0	0	0	0	0
ENSG00000143437.16	ARNT	protein_coding	10.81	27.68	10.45	4.68	74.24	11.17	0	0	57.85	0	1.29	73.81	0	0	6.16	0	0	42.03	6	0	24.8	0.47	0	3.18	9.13	0	20.59	0	8.88	0	0	0	23.65	9.27	0	26.9	14.35	0	0	51.34	11.85	0	22.13	0	0	6.99	0
ENSG00000166913.8	YWHAB	protein_coding	83.96	147.3	186.77	114.96	320.12	100.16	330.39	0	368.67	0.13	213.54	43.64	0.25	0.43	198.66	0	90.62	252.68	90.47	287.39	70.3	80.87	253.67	132.37	179.79	250.51	772.14	62.61	29.22	57.74	120.21	52.02	277.62	113.3	126.28	150.74	0	7.01	117.4	44	112.5	0	107.88	25.94	0.11	28.01	40.22
ENSG00000078061.8	ARAF	protein_coding	0	4.02	0	17.66	0	0	1.15	0	0	0	0	0.96	0	0	32.07	0	0	0.49	45.32	0	64.91	1.09	0.54	0	0	1	0	0	0	0	4.46	0	0	0	0	0	0	0	0	5.37	0	0	0	0	0	11.74	0
ENSG00000116044.11	NFE2L2	protein_coding	18.05	175	191.15	33.28	80.44	112.95	12.66	0	328.66	0.08	61.81	21.99	0	0	6.14	0	51.5	54.28	149.76	174.33	11.36	1.33	0	9.62	13.89	44.89	4.48	33.64	20.46	177.76	0	137.36	0	112.91	0	13.59	367.49	0	11.19	96.26	152.95	52.38	107.67	0	0	0	160.44
ENSG00000197747.4	S100A10	protein_coding	1.25	2.86	139.69	4.71	247.69	0.97	241.12	0	1362.98	0.19	357.68	0	0	200.72	136.17	0	240.12	1264.08	2.11	1.17	2.8	1.18	0	27.5	65.19	5.21	70.84	88.88	913.29	553.49	0	329.39	357.21	0	162.23	132.44	0	101.64	85.02	209.18	167.44	0	68.06	350.5	0	39.96	351.68
ENSG00000159352.11	PSMD4	protein_coding	36.12	15.17	424.95	97.13	154.17	171.29	185.59	0	243.77	0	43.34	63.95	0	49.43	109.2	0	77.09	78	106.83	128.21	22.18	80.25	54.6	14.45	261.89	15.36	224.39	536.69	1.02	0	280.83	36.59	8.49	335.33	67.85	0	0	279.66	0	48.7	57.89	0	0	0	0	0	301.22
ENSG00000113161.11	HMGCR	protein_coding	18.36	14.39	0	24.85	49.49	0.81	0	0	43.58	0	87.75	11.26	0	0	2.13	0	10	0.14	72.72	291.01	21.36	24.33	0	1.4	1.32	103.55	11.55	0	0	46.26	61.51	4.96	7.16	0	0	183.9	0.54	0	0	2.18	0.41	0	0.66	0	0	12.91	0.39
ENSG00000105221.12	AKT2	protein_coding	0.63	25.59	0	2.41	0	0	0	0	0	0	1.84	0	0	0	24.44	0	2.55	0.35	7.99	13.96	0	0.14	0	0	0.1	2.05	0	0.12	0	0	0	0	1	0	0	0	0	0	0.48	0	0	0	0	0.22	0	0	0
ENSG00000090905.13	TNRC6A	protein_coding	39.92	0	0.05	0.82	54.35	0.22	39.48	0	0	0	32.76	12.07	0	0	1.3	0	9.74	19.91	0	0	68.82	14.89	0	3.02	27.18	13.1	207.62	1.44	0	2.6	0	10.16	187.63	0	12.96	14.93	7.69	86.68	0	0.49	0	0	2.65	0.21	0	43.77	0
ENSG00000141736.9	ERBB2	protein_coding	1.83	1.99	0	3.94	0.3	14.64	1.51	0	30.91	0	4.19	0	0	0	32.68	0.19	5.92	18.25	0	36.28	0.16	3.8	0.06	18.04	9.38	0.12	1.97	0	206.17	53.39	12.19	8.53	0	0	0	0	0	0	0	6.16	1.07	0	27.68	0	0	58.1	47.55
ENSG00000073009.8	IKBKG	protein_coding	0	4.34	0.97	0	0	0.25	0	0	4.68	0	0	1.88	0	0	7.51	0	0.22	0	0	0	0	0	0	0	2.39	25.67	102.6	0	0	0	0	0	0	0	0	0	0	0	0	0	0	0	0	0	0	0	0
ENSG00000115966.12	ATF2	protein_coding	26.02	0.09	13.5	38.99	0	0.67	6.31	0	2.43	0	5.16	7.18	0	0	9.16	0	7.93	1.05	0	28.19	0	0.38	0	44.17	0.17	82.12	71.78	44.66	24.12	0	0	68.61	13.09	0	3.21	0	5.06	2.32	0	7.93	0	0	0	0	0	16.92	5.35
ENSG00000112033.9	PPARD	protein_coding	0	0.18	0	0.27	2.12	0	0	0	0	0	0.15	0	0	0	0.24	0	0	0	0.71	0	0	0	0	0	1.59	4.09	0	0	0	0	0	0	0	0	0	0	0	0	0	0	0	0	0	0.21	0	0	0
ENSG00000168003.12	SLC3A2	protein_coding	22.08	201.93	353.81	304.72	826.8	174.75	219.82	0	172.41	0	177.58	6.94	0	0	31.73	0	274.23	281.74	154.38	170.6	66.36	51.66	0	24.29	222.63	58.65	34.42	32.39	0	126.7	0	6.24	0.67	0	42.84	60.2	0	4.32	0	236.69	6.68	0	0	45.37	1.07	35.12	2.09
ENSG00000135018.9	UBQLN1	protein_coding	59.91	27.26	100.48	8.35	0.83	12.13	60.5	0	81.29	0	116.54	0.45	0	0	8.8	0	28.77	22.39	51.39	6.66	9.63	18.88	0	8.81	0.32	34.79	10.95	10.71	0	7.2	0	0	0.3	0.53	0.24	0.84	13.19	8.65	0	0	30.82	0	2.71	0.09	0	23.35	0.62
ENSG00000171992.8	SYNPO	protein_coding	0	0	0	0	0	0	0	0	0	0	0	0.08	0	0	0	0	0	3.67	0	0	0	0	0	0	0	0	0	0	0	0	0	0	0	0	0	0	0	0	0	0	0	0	0	0	0	0	0
ENSG00000087088.15	BAX	protein_coding	0	0	0.79	0	1.83	0.57	0	0	0	0	0	0	0	0	0	0	1.13	0	2.06	0	0	0	0	0	0.82	4.34	0	0	0	0	0	0	0	0	0	0	0	0	0	0	0	0	0	0	0	0	0
ENSG00000146648.11	EGFR	protein_coding	0.05	0	0	0	0	0	0	0	0	0	0	0	0	0.03	0.04	0	0.03	0	0	0	0	0	0.02	0	0.03	0	0	0	0.28	0	0	0	0	31.93	0	0	0	0	0	0	0	0	0	0	0	12.43	0
ENSG00000006468.9	ETV1	protein_coding	0	0	0	0	0	0	0	0	0	0	0	0	0	0	0	0	0	0	0	0	0	0	0.04	0	0	0	0	0	0	0	0	0	0	0	0	0	0	0	0	0	0	0	0	0	0	0	0
ENSG00000135341.13	MAP3K7	protein_coding	0.23	19.21	3.55	19.81	74.76	0	6.11	0	20.98	0	0.51	0.2	0	0	9.85	0	3.2	58.09	2.83	43.12	0	0	0	0	0	13.86	0.62	0	0	0	0	0	0	0	0	0.59	5.15	0	0	7.48	0	0	0	0.72	0	0	0
ENSG00000106799.8	TGFBR1	protein_coding	0	0	0	0	0	0	0	0	0	0	0	0	0	0	0.08	0	0.22	0	0.06	0	7.46	0	0	0.6	0	0.08	0	0	0	0	0	0	0	0	0	0	0	0	283.69	0	0	0	0	0	0	0	0
ENSG00000141646.9	SMAD4	protein_coding	0	0.53	0.11	18.25	18.21	18.12	1.02	0	0	0	0	0	0	0	0.89	0	24.67	1.14	18.54	8.15	0.08	0	0	0.05	0	0	3.59	140.08	0	0	16.25	11.56	39.1	0	11.7	166.62	0	6.44	0	0	0	0	0	57.57	0	0	0
ENSG00000085511.15	MAP3K4	protein_coding	0	11.82	0	0	7.25	2	45.31	0	379.8	0	67.08	0	0	0	16.07	0	0.87	0.2	679.14	0	0	2.2	0	11.71	0	49.76	0	0	0	4.34	210.16	0	5.41	0	0	0	0	0	0	0	17.84	0	1068.88	0	0	0	0
ENSG00000171105.9	INSR	protein_coding	45.38	99.09	17.84	59.73	28.04	4.5	5.94	0.09	18.05	0.06	6.42	89	0	0	31.98	0	7.27	35.64	10.62	4.27	21.76	84.64	0.73	28.75	6.17	5.83	28.49	91.84	10.21	24.81	13.28	7.42	5.54	7.86	0.11	14.77	20.09	0	0	6.73	58.7	0	76.53	0	0	5.18	8.14
ENSG00000175899.10	A2M	protein_coding	0	0	0	0	0.27	0	0	0	0	0	0	0	0	0	0	0	0	0	0	0	7.28	0	0	0	0	0	2.09	0	0	0	0.12	0	0	0	0.08	0	0	0.28	0	1.81	1.91	0.04	0	0	0	0	0
ENSG00000007372.16	PAX6	protein_coding	0	0	0	0	0	0	2.86	0	0	0	0	0	0	0	0	0	0	6.44	0	0	0	0	0	0	0.04	0	0	0.23	0	0	0	0	0	0	0	0	0	0	0	0	0.72	0	0	0	0	0	0
ENSG00000021461.12	CYP3A43	protein_coding	0	0	0	0	0	0	0	0	0	0	0	0	0	0	0	0	0	0	0	0	0	0	0	0	0	0	0	0	0	0	0	0	0	0	0	0	0	0	0	0	0	0	0	0	0	0	0
ENSG00000111859.12	NEDD9	protein_coding	0	0	0	0	52.05	14.32	22.3	0	0	0	48.34	0	0	0	0	0	0	25.91	1.55	0	0	0	0.05	0	0	0	51.33	99.33	14.42	0	0	0	0	8.98	0	0	21.89	0	0	157.34	5.21	0	0	0	0	2.8	0
ENSG00000099860.4	GADD45B	protein_coding	0	0	26.8	0	37.56	16.94	5.96	0	10.53	0	0	3.89	0	0	2.63	0	0	0	0	0	0	0	0	16.92	5.61	0	3.17	148.81	10.39	0	35.5	11.82	0	0	0	110.15	0	28.12	0.56	0	0	0	128.2	0	0	2.87	13.29
ENSG00000132170.15	PPARG	protein_coding	0	58.06	0	0	0	0	0	0	0	0	0	0	0	0	0	0	0	0	0	0	0	0	0	0	0.89	0	0	0	0	0	0	0	0	0	0	0	0	0	0	0	0	0	0	0	0	0	0
ENSG00000113580.10	NR3C1	protein_coding	0	2.45	0.66	0	0	0.08	0	0	0	0	0	0	0	0	0	0	0.05	0	0	0.12	0	0	0	0	0	0	33.07	6.66	0	0	0	0	0	0	0	0	0	0	0	0	64.42	0	7.52	7.15	0	0	0
ENSG00000166949.11	SMAD3	protein_coding	0	20.61	0	0.07	61.28	0	0	0.03	1.55	0	12.43	0.07	0	0	0	0	0	66.95	7.96	0	19.4	0	0	0	0	0	66.4	0	0	0	0	0	4.64	0	0	0	0.24	0	0	0	47.71	0	0	0	0	0	0.07
ENSG00000180628.10	PCGF5	protein_coding	4.14	14.42	0.35	0.13	17.6	19.63	15.7	0	250.25	0.03	158.95	0	0	124.62	0	0	0.46	1.59	19.59	0.44	2.31	68.55	1.36	0	73.52	140.94	0	60.92	0	0.56	51.86	0	0	180.03	0.74	0	0	0	0	54.28	8.86	0	0	0	0	0	18.81
ENSG00000106211.8	HSPB1	protein_coding	241.18	416.52	1891.11	500.15	1540.88	166.58	305.11	0	147.99	0	216.8	74.84	5.74	212.21	208.48	0	67.05	271.45	58.13	319.84	16.97	60.8	2.97	168.62	267.78	279.67	313.95	341.39	293.12	67.15	155.52	49.96	282.74	109.3	146.28	48.98	0	186.85	7.7	179.38	67.41	0	93.35	60.63	0	340.71	62.67
ENSG00000213928.4	IRF9	protein_coding	35.56	0	0	0	0	2.68	111.27	0.13	0	0	0	84.64	0	0	3.21	0	21.57	11.92	0	0	33.06	0	0	0	14.13	0	6.52	0	0	34.66	582.31	5.46	60.88	193.16	94.75	18.55	1.23	0	0	1.51	11.06	16.75	35.76	26.56	2.84	38.41	7.71
ENSG00000135046.9	ANXA1	protein_coding	0.82	86.26	0	6.19	44.26	0.84	108.86	0	0.88	0	369.95	0	0	0	86.55	0	2.29	277.8	0.99	0.78	0	0.38	0	0	198.82	0.76	0	0	30.65	0	0	0	1.31	0	0.31	0.92	0	0	0	0	0	0	0	0	0	0	0.79
ENSG00000072401.10	UBE2D1	protein_coding	0	0.51	22.43	11.25	30.17	21.52	14.73	0	19.98	0	0	0	0	0	1.22	0	2.34	0	0	0	1.17	44.51	0	0	0.27	0.42	218.45	0	42.39	0	0	0	0	0	0	0	0	0	0	0	16.88	0	2.39	0	0	0	0
ENSG00000123124.9	WWP1	protein_coding	7.57	18.55	501.38	287.26	472.42	288.47	88.23	0	89.26	0	0.21	123.38	0.72	0	264.9	3.19	58.76	160.38	248.24	2.35	92.61	135.54	0	292.26	3.54	437.96	28.21	973.88	0	455.43	154.84	76.67	325.72	92.04	55.74	108.62	708.98	0	637.67	363.89	153.46	0.07	605.85	0.07	0	71.12	215.28
ENSG00000205250.4	E2F4	protein_coding	0	24.32	12.31	0	4.66	1.71	4.33	0	2.83	0	4.51	1.41	0	0	1.6	0	1.7	34.75	13.51	0	0.72	0	0	0.62	0.16	3.88	0	0	0	1.66	0	35.74	0	0	0	156.96	3.09	0	0	0	6.25	0	0.31	0	0	0	0
ENSG00000154727.6	GABP	protein_coding	0	0.41	0.1	0	0	0	4.65	0.04	0	0	0.06	0.09	0	0	0	0	0.14	12.57	0.08	0	0.64	0.66	0	48.17	0	0	0	0	16.13	139.62	0	0	0	0	0	0	15.89	0	0	43.29	0	0	0	0	0	0	11.76
ENSG00000137486.12	ARRB1	protein_coding	7.18	13.23	0	2.43	5.28	47.06	3.67	0	103	0	1.26	30.65	0	0	11.34	0	56.08	19.89	0	18.79	17.03	0	0	3.41	13.08	35.49	0	0	0	0	0	0	0	0	0	0	0	0	0	0	0	0	0	0	0	9.36	0
ENSG00000254772.5	EEF1G	protein_coding	1337.24	772.03	2904.45	455.94	1427.19	893.85	201.03	1.11	1635.98	0.6	884.58	1065.25	0	1960.71	1117.36	0	861.11	1115.76	1842.82	1983.43	507.67	515.79	1396.27	751.57	1243.33	1409.18	39.28	212.32	398.94	149.9	104.86	282.39	99.57	13.84	18.86	426.74	121.74	568.08	14.66	31.84	364.19	0.14	4.07	242.12	0.24	36.93	75.18
ENSG00000169567.7	HINT1	protein_coding	611.64	873.17	1233.17	585.33	362.3	213.01	699.68	0	419.88	0.46	432.81	412.56	14.94	627.01	474.67	2.04	714.12	430.7	471.74	1056.89	103.43	450.53	115.96	316.3	938.65	654.73	569.59	100.95	357.35	101.46	353.13	491.62	171.38	447.35	46.06	425.79	332.61	70.45	252.03	8.9	276.44	0	563.18	175.96	0	1.46	382
ENSG00000169908.6	TM4SF1	protein_coding	2.12	0.63	1.79	16.44	1.81	0.5	867.1	0	3219.95	1.07	2184.05	362.24	112.89	0	27.17	0	1.79	4310.06	0	0.59	979.09	2.84	0.44	0.97	5.61	1.57	1066.1	0	66.19	304.52	0	19.34	4548.74	0	0	0	0	0	0.87	4957.61	0.88	5.41	881.07	496.12	146.57	0.84	948.89
ENSG00000136997.10	MYC	protein_coding	489.5	192.64	58.95	496.59	332.81	371.27	45.98	0.11	408.75	0.09	344.98	69.05	0	0	252.47	0	357.09	376.26	314.88	342.9	33.64	53.37	0.12	224.14	222.6	392.17	397.79	66.97	0	8.76	0.89	6.47	95.38	0	146.38	3.03	0	11.14	0	252.95	100.65	0	27.56	128.72	0	0	0
ENSG00000130066.12	SAT1	protein_coding	30.52	555.31	840.59	62.58	4025.38	3.16	197.36	4.41	542.29	1.68	622.96	247.97	0.83	0.64	58.89	0	151.59	2671.54	71.81	8.92	47.19	2.52	180.13	483.54	144.16	48.59	4112.26	15990.66	1109.58	2500.89	9804.07	6372.28	1120.4	3047.72	4472.19	1183.75	389.58	562.31	12526.6	11185.33	2787	3.61	3823.7	4961.15	189.94	3099.08	3838.18
ENSG00000138293.15	NCOA4	protein_coding	36.48	66.86	145.04	64.79	113.25	48.05	132.99	0	21.74	0	9.53	166.47	0	0	55.13	0	0.09	3.83	0.4	135.33	58.04	104.42	0	2.86	35.04	137.32	0	13.12	0	0	69.2	60.96	154.34	0	0	110.73	0	0	19.69	262.75	138.29	0	22.35	35.48	0	20.46	35.79
ENSG00000169083.11	AR	protein_coding	31	20.87	0	19.53	4.9	8.6	1.17	0.27	0	0.12	0	38.96	0	0	10.31	0	30.88	0.64	19.16	10.75	0	42.25	0	1.88	11.32	62.22	0	27.8	2.1	63.01	42.21	3.95	54.58	14.49	1.88	101.43	26.31	0	0	0	19.08	0	54.41	3.22	0	72.17	39.05
ENSG00000113916.13	BCL6	protein_coding	0	0	68.41	0	0.94	0	0	0	0	0	0	0	0	0	0	0	0	39.77	0	0	0	0	0	0	0	0	0	0	0	27.93	0	56.09	39.4	0	6.75	6.36	0	0	0	0	0	0	0	8.76	0	2.11	0
ENSG00000137699.12	TRIM29	protein_coding	0	0	0	0	0	0	0	0	0	0	0	0	0	0	0	0	0	0	0	0	0	0	0	0	0	0	0	0	0	0	0	0	0	0	0	0	0	0	0	0	0	0	0	0	0	0	0
[truncated: 502 more columns]
