# Supplementary material for: Data-Driven Modeling of Breast Cancer Tumors Using Boolean Networks
Source: Front Big Data. 2021 Oct 20;4:656395. doi: 10.3389/fdata.2021.656395 (PMC8564392; doi:10.3389/fdata.2021.656395)
Supplement: Supplementary file 6 [file Table5.xlsx]

## Sheet: Table 1
N	ACTIVATION	NODE TARGET	INIBITION
1		TRIB3	TP53
2	TP53, NFKB1, HIF1A, ATF2, ETS1, PLAUR, ST14, RELA	PLAU	HDAC1
3	TP53	IFI16
4	TP53	BTG3
5	TP53	LAPTM5
6	TP53, PPARD, STAT1, ST14	ST14	RELA
7	TP53, AKT2, ETS1, CREB1	EPHA2	MTA1, RELA
8	TP53, IRF9, STAT5A,STAT1, RB1	PML	CSNK2B
9	TP53, HSP90AB1, RELA, STAT5A	STAT5A	BRCA1, UBE2D1
10	TP53, HIF1A	CD82
11	TP53, CREB1, NFKB1, E2F1, HIF1A, STAT1, BRCA1, HSP90AB1, ETS1, PML, YWHAB, PLK2, IRF9, IFI16, RELA	TP53	HDAC1, STAT3, CSNK2B, PARP1, EZH2, ARRB1, PSMD4, PLAU, BCL2L1, BCL6, SETDB1, EEF1G, UBE2D1, WWP1, TRIM29, MTA1
12	TP53	PLK2
13	TP53, CTSD	CTSD
14	TP53	KRT15
15	TP53, E2F1, DDR1, TM4SF1	DDR1
16	TP53, NFKB1, STAT3, STAT1, RELA	SERPINA3
17	E2F1, STAT3, REL, HSP90AB1, STAT5A	EZH2	TP53, RB1
18	E2F1, ATF2, CSNK2B, BRCA1, PARP1, EZH2, ARRB1, AKT2, HIF1A, CREB1, FOS	RELA	TP53, STAT1, PML, SQSTM1, TRIB3, HDAC1
19	FOS, HIF1A, ARNT	ETS1	TP53, RB1, RELA
20	E2F1, CCND1	MCM7	TP53, RB1
21	HSP90AB1, SYNPO	ACTB	TP53
22	NFKB1, E2F1, STAT3, FOS, HIF1A, ATF2, STAT1, PARP1, HSP90AB1, EEF1G, ARRB1, STAT5A, SQSTM1, HSPB1, ITGB4, RELA	VIM	CREB1, ANXA1, TP53
23	RELA	MTA1	TP53, PARP1
24	NFKB1, ERBB2, AKT2	ITGB4	TP53, HDAC1
25	STAT3, ETS1, EGFR, ARNT, PLAUR, CD82, RELA	CAV1	TP53, SQSTM1
26	AKT2	SETDB1	TP53
27	FOS, STAT1	KRT17	TP53, BRCA1, EZH2
28	HDAC1, STAT3, CSNK2B, STAT1, HSPB1	HSP90AB1	TP53
29	CREB1, NFKB1, E2F1, FOS, ATF2, STAT1, PARP1, REL, EZH2, ETS1, STAT5A, MTA1, EGFR, RELA	CCND1	HDAC1, TP53, PML, CAV1, PSMD4, HINT1, TNRC6A, HIF1A, NR3C1
30	CREB1, E2F1, ARRB1	E2F1	TP53, HDAC1, PARP1, IFI16, BTG3, RELA, NFKB1, HDAC1, SETDB1, RB1, E2F4
31	CREB1, NFKB1, STAT3, FOS, HIF1A, ATF2, STAT1, REL, ETS1, STAT5A, NFE2L2, GABP, RELA	BCL2L1	TP53, HDAC1, ERBB2, BCL2L1
32	CREB1, PARP1, NFE2L2, AKT2, GABP	BRCA1	TP53, HDAC1, RB1, MTA1, PML
33	CREB1, NFKB1, STAT3, BRCA1, REL, HSP90AB1, ARRB1, MTA1, ARNT, RELA, ATF2, E2F1, HIF1A, PARP1, HDAC1,SAT1	HIF1A	TP53, PSMD4, MCM7, SQSTM1, STAT1
34	NFKB1, FOS, HIF1A, ATF2, PLAU, RELA, CAV1	PLAUR	TP53, HDAC1
35	CREB1, BRCA1	STAT1	ARRB1, PML, HDAC1
36	CREB1, STAT3, FOS, ATF2, EZH2, MTA1, HIF1A, NFKB1, SETDB1, CD44, RELA	STAT3	HDAC1, RB1, PML, CAV1, CCND1
37	CREB1, NFKB1, STAT3, HIF1A, FOS, ATF2, PPARD, RELA, REL	TGFB1	HSP90AB1, NFE2L2
38	CREB1, E2F1, ATF2, BRCA1, GABP, PML	RB1	HDAC1, BCL6
39	CREB1, E2F1, STAT3, FOS, ATF2, STAT1, PARP1, STAT5A, NFE2L2, IKBKG	FOS	HDAC1
40	CREB1, ARRB1, AKT2	CREB1
41	CREB1, ATF2, RELA, FOS	PLAT
42	NFKB1, RELA, NFE2L2, FOS	SQSTM1
43	HIF1A	REL	NFKB1
44	FOS, BRCA1, PARP1, PSMD4, RELA, HIF1A, ETS1	NFKB1	E2F1, HDAC1, ARRB1
45	FOS, NFKB1, ETS1, RELA	CD44	E2F1
46	E2F1	TK1
47	ETS1	PARP1	AKT2, PARP1, HDAC1
48	NFE2L2, RELA	SOD1	HDAC1, CAV1, PSMD4
49	CSNK2B, STAT3, EZH2, RB1, STAT5A, MTA1, CCND1, RELA	HDAC1	HDAC1
50	STAT3, PPARD	LDHB
51	STAT3, CSNK2B, HSP90AB1, ETS1, PLAU	CSNK2B	ACTB
52	FOS	KRT5	BRCA1
53	FOS, TGFB1	TGFBR2
54	HIF1A, RELA, BRCA1	ARNT	STAT5A
55	PPARD, AKT2	YWHAB	SOD1
56	CSNK2B	ARAF
57	CSNK2B, BRCA1, NFE2L2, AKT2	NFE2L2	EZH2, PML, CAV1, RELA
58	STAT1	S100A10
59	PARP1	PSMD4
60	PARP1	HMGCR
61	ARRB1, HSP90AB1, CAV1	AKT2	BRCA1, EZH2, TRIB3
62	HSP90AB1	TNRC6A
63	HSP90AB1, EGFR, HSPB1, ITGB4, ETV1	ERBB2
64	HSP90AB1, ANXA1, MAP3K7, SQSTM1	IKBKG
65	RB1, BRCA1	ATF2
66		PPARD	HSP90AB1, RELA
67	NFE2L2, RELA	SLC3A2
68	GABP	UBQLN1
69	YWHAB	SYNPO
70		BAX	BCL2L1
71	EGFR, ERBB2	EGFR
72	ERBB2	ETV1
73	MAP3K7, TGFBR1	MAP3K7
74	TGFB1, TGFBR2, YWHAB	TGFBR1	CAV1
75		SMAD4	MAP3K7
76	GADD45B	MAP3K4
77	PPARG	INSR
78	PPARG	A2M
79	PPARG	PAX6
80	NR3C1	CYP3A4
81	NR3C1	NEDD9
82	REL, TP53, E2F1, MYC	GADD45B
83	NCOA4, AKT2	PPARG	SMAD3
84	AR	NR3C1
85	PPARG	SMAD3
86	PCGF5	RELA
87	##################### ###	###########	###############
