# Supplementary material for: Data-Driven Modeling of Breast Cancer Tumors Using Boolean Networks
Source: Front Big Data. 2021 Oct 20;4:656395. doi: 10.3389/fdata.2021.656395 (PMC8564392; doi:10.3389/fdata.2021.656395)
Supplement: Supplementary file 7 [file Table7.xlsx]

## Sheet: Foglio1
TUMOR CELLS	ATTRACTORS
CELL	A2M	ACTB	AKT2	ANXA1	AR	ARAF	ARNT	ARRB1	ATF2	BAX	BCL2L1	BCL6	BRCA1	BTG3	CAV1	CCND1	CD44	CD82	CREB1	CSNK2B	CTSD	CYP3A4	DDR1	E2F1	E2F4	EEF1G	EGFR	EPHA2	ERBB2	ETS1	ETV1	EZH2	FOS	GABP	GADD45B	HDAC1	HIF1A	HINT1	HMGCR	HSP90AB1	HSPB1	IFI16	IKBKG	INSR	IRF9	ITGB4	KRT15	KRT17	KRT5
BC01_02	False	x	False	False	False	x	False	False	x	True	False	False	False	x	x	False	x	x	False	x	True	False	True	False	False	False	True	x	True	x	True	x	x	False	True	x	x	False	False	x	False	x	True	False	False	x	x	False	x
BC01_03	False	True	False	False	False	False	False	True	x	True	False	False	False	False	x	False	False	x	True	False	False	False	True	x	False	False	True	True	True	x	True	x	x	False	True	x	x	True	False	True	True	False	True	False	False	x	False	False	x
BC01_04	x	True	False	False	False	False	False	False	x	True	False	False	False	False	x	False	x	x	False	False	False	False	False	False	False	True	True	x	True	x	True	x	x	False	x	x	x	True	False	True	True	False	True	x	False	x	False	False	x
BC01_05	False	x	False	False	False	x	False	False	x	True	False	False	False	x	x	False	x	x	False	x	True	False	True	False	False	False	True	x	True	x	True	x	x	False	True	x	x	False	False	x	True	x	True	False	False	x	x	False	x
BC01_06	False	True	False	False	False	False	False	False	x	True	False	False	False	False	x	False	x	x	False	False	False	False	False	False	False	False	True	x	True	x	True	x	x	False	True	x	x	False	False	True	True	False	True	False	False	x	False	False	x
BC01_08	False	x	False	False	False	x	x	True	x	True	False	False	x	False	x	False	x	x	True	x	False	False	True	x	False	False	True	True	True	x	True	x	x	False	True	x	x	False	x	x	False	False	True	False	False	x	False	x	x
BC01_10	x	x	False	False	False	x	False	False	x	True	False	False	False	x	x	False	x	x	False	x	True	False	True	False	False	False	True	x	True	x	True	x	x	False	x	x	x	False	False	x	True	x	True	x	False	x	x	False	x
BC01_33	False	x	False	False	False	x	False	False	x	True	False	False	False	x	x	False	x	x	False	x	True	False	True	False	False	False	True	x	True	x	True	x	x	False	True	x	x	False	False	x	False	x	True	False	False	x	x	False	x
BC01_34	x	x	False	False	False	x	x	True	x	True	False	False	x	False	x	False	x	x	True	x	False	False	True	x	False	False	True	True	True	x	True	x	x	False	x	x	x	False	x	x	False	False	True	x	False	x	False	x	x
BC01_53	False	x	False	False	False	x	x	True	x	True	False	False	x	False	x	False	x	x	True	x	False	False	True	x	False	False	True	True	True	x	True	x	x	False	True	x	x	False	x	x	False	False	True	False	False	x	False	x	x
BC01_55	False	x	False	False	False	x	x	True	x	True	False	False	x	False	x	False	x	x	True	x	False	False	True	x	False	False	True	True	True	x	True	x	x	False	True	x	x	False	x	x	False	False	True	False	False	x	False	x	x
BC01_57	False	True	False	False	False	False	False	True	x	True	False	False	False	False	x	False	x	x	True	False	False	False	True	False	True	False	True	True	True	x	True	x	x	False	True	x	x	False	False	True	True	False	True	False	False	x	False	False	x
BC01_66	False	x	False	False	False	x	False	False	x	True	False	False	False	False	x	False	x	x	False	x	False	False	False	False	False	True	True	x	True	x	True	x	x	False	True	x	x	False	False	x	False	False	True	False	False	x	False	False	x
BC01_69	x	True	False	False	False	False	False	True	x	True	False	False	False	False	x	False	False	x	True	False	False	False	True	x	False	True	True	True	True	x	True	x	x	False	True	x	x	True	False	True	True	False	True	x	False	x	False	False	x
BC01_70	False	x	False	False	False	x	x	True	x	True	False	False	x	False	x	False	x	x	True	x	False	False	True	x	False	False	True	True	True	x	True	x	x	False	x	x	x	False	x	x	False	False	True	False	False	x	False	x	x
BC01_72	False	x	False	False	False	x	False	False	x	True	False	False	False	x	x	False	x	x	False	x	True	False	True	False	False	False	True	x	True	x	True	x	x	False	x	x	x	False	False	x	False	x	True	False	False	x	x	False	x
BC01_77	False	x	False	False	False	x	False	False	x	True	False	False	False	x	x	False	x	x	False	x	True	False	True	False	False	False	True	x	True	x	True	x	x	False	True	x	x	False	False	x	False	x	True	False	False	x	x	False	x
BC01_87	False	True	False	False	False	False	False	True	x	True	False	False	False	False	x	False	False	x	True	False	False	False	True	x	False	False	True	True	True	x	True	x	x	False	True	x	x	True	False	True	True	False	True	False	False	x	False	False	x
BC01_95	x	True	False	False	True	False	False	True	x	True	False	False	False	False	x	False	False	x	True	False	False	True	True	x	False	False	True	True	True	x	True	x	x	False	True	x	x	False	False	True	True	False	True	x	False	x	False	False	x
CELL	A2M	ACTB	AKT2	ANXA1	AR	ARAF	ARNT	ARRB1	ATF2	BAX	BCL2L1	BCL6	BRCA1	BTG3	CAV1	CCND1	CD44	CD82	CREB1	CSNK2B	CTSD	CYP3A4	DDR1	E2F1	E2F4	EEF1G	EGFR	EPHA2	ERBB2	ETS1	ETV1	EZH2	FOS	GABP	GADD45B	HDAC1	HIF1A	HINT1	HMGCR	HSP90AB1	HSPB1	IFI16	IKBKG	INSR	IRF9	ITGB4	KRT15	KRT17	KRT5
BC02_02	False	True	False	False	False	False	x	False	False	True	False	False	False	False	x	False	True	x	False	False	False	False	False	False	False	False	True	True	True	True	True	True	x	False	True	x	x	False	x	True	True	False	True	False	False	x	False	False	x
BC02_08	False	True	False	False	False	False	False	False	x	True	False	False	False	False	x	False	x	x	False	False	False	False	False	False	False	False	True	x	True	x	True	x	x	False	x	x	x	False	False	True	True	False	True	False	False	x	False	False	x
BC02_09	False	x	False	False	False	x	False	False	x	True	False	False	False	x	x	False	x	x	False	x	True	False	True	False	False	False	True	x	True	x	True	x	x	False	x	x	x	False	False	x	True	x	True	False	False	x	x	False	x
BC02_10	False	x	False	False	True	x	x	False	x	True	False	False	x	False	x	False	x	x	False	x	False	True	True	False	False	False	True	x	True	x	True	x	x	True	x	x	x	False	x	x	False	False	True	False	False	x	False	x	x
BC02_11	False	x	False	False	False	False	False	False	x	True	False	False	False	x	False	False	x	x	False	False	True	False	True	False	False	False	True	x	True	False	True	x	x	False	x	x	False	False	False	False	False	x	True	False	True	x	x	False	x
BC02_12	False	x	False	False	False	False	False	False	x	True	False	False	False	x	False	False	x	x	False	False	True	False	True	False	True	False	True	x	True	False	True	x	x	False	x	x	False	False	False	False	False	x	True	False	False	x	x	False	x
BC02_13	x	x	False	False	True	x	False	False	x	True	False	False	False	x	x	False	x	x	False	x	True	True	True	False	False	False	True	x	True	x	True	x	x	False	x	x	x	False	False	x	True	x	True	x	False	x	x	False	x
BC02_15	False	x	False	False	False	False	False	False	x	True	False	False	False	x	False	False	x	x	False	False	True	False	True	False	False	False	True	x	True	False	True	x	x	False	x	x	False	False	False	False	False	x	True	False	False	x	x	False	x
BC02_18	x	False	False	True	False	False	False	x	True	False	False	False	x	False	False	x	x	False	False	True	True	True	False	True	False	True	x	True	False	True	x	x	False	x	x	False	False	False	False	False	x	True	False	False	x	x	False	x	x
BC02_19	False	x	False	False	False	x	False	False	x	True	False	False	False	False	x	False	x	x	False	x	False	False	False	False	False	False	True	x	True	x	True	x	x	False	x	x	x	False	False	x	False	False	True	False	False	x	False	False	x
BC02_22	False	x	False	False	False	False	False	False	x	True	False	False	False	x	False	False	x	x	False	False	True	False	True	False	False	False	True	x	True	False	True	x	x	False	x	x	False	False	False	False	False	x	True	False	False	x	x	False	x
BC02_24	False	x	False	False	False	x	False	False	x	True	False	False	False	False	x	False	x	x	False	x	False	False	False	False	False	False	True	x	True	x	True	x	x	False	x	x	x	False	False	x	False	False	True	False	False	x	False	False	x
BC02_25	x	x	False	False	False	False	False	False	x	True	False	False	False	x	False	False	x	x	False	False	True	False	True	False	False	False	True	x	True	False	True	x	x	False	True	x	False	False	False	False	False	x	True	x	False	x	x	False	x
BC02_26	x	x	False	False	False	x	False	False	x	True	False	False	False	x	x	False	x	x	False	x	True	False	True	False	False	False	True	x	True	x	True	x	x	False	x	x	x	False	False	x	False	x	True	x	False	x	x	False	x
BC02_28	False	x	False	False	True	x	False	False	x	True	False	False	x	False	x	False	x	x	True	x	False	True	True	x	False	False	True	True	True	x	True	x	x	False	x	x	x	False	False	x	False	False	True	False	False	x	False	x	x
BC02_31	False	x	False	False	False	False	False	False	x	True	False	False	False	x	False	False	x	x	False	False	True	False	True	False	False	False	True	x	True	False	True	x	x	False	x	x	False	False	False	False	False	x	True	False	False	x	x	False	x
BC02_34	False	True	False	False	True	False	False	True	x	True	False	False	False	False	x	False	False	x	True	False	False	True	True	x	False	False	True	True	True	x	True	x	x	False	x	x	x	False	False	True	True	False	True	False	False	x	False	False	x
BC02_44	False	x	False	False	False	x	False	False	x	True	False	False	False	x	x	False	x	x	False	x	True	False	True	False	False	False	True	x	True	x	True	x	x	False	x	x	x	False	False	x	False	x	True	False	False	x	x	False	x
BC02_47	False	x	False	False	True	False	False	False	x	True	False	False	False	x	False	False	x	x	False	False	True	True	True	False	False	False	True	x	True	False	True	x	x	False	x	x	False	False	False	False	False	x	True	False	False	x	x	False	x
BC02_50	False	x	False	False	False	x	False	False	x	True	False	False	False	False	x	False	x	x	False	x	False	False	False	False	False	False	True	x	True	x	True	x	x	False	x	x	x	False	False	x	False	False	True	False	False	x	False	False	x
BC02_51	False	x	False	False	True	False	False	False	x	True	False	False	False	x	False	False	x	x	False	False	True	True	True	False	False	False	True	x	True	False	True	x	x	False	x	x	False	False	False	False	False	x	True	False	False	x	x	False	x
BC02_54	False	x	False	False	False	x	x	False	x	True	False	False	False	False	x	False	x	x	False	x	False	False	False	False	False	False	True	x	True	x	True	x	x	False	x	x	x	False	x	x	False	False	True	False	True	x	False	x	x
BC02_55	False	x	False	False	False	x	False	False	x	True	False	False	False	x	x	False	x	x	False	x	True	False	True	False	False	False	True	x	True	x	True	x	x	False	x	x	x	False	False	x	False	x	True	False	True	x	x	False	x
BC02_58	False	x	False	False	False	x	False	False	x	True	False	False	x	x	x	x	x	x	True	x	True	False	True	x	False	False	True	True	True	x	True	x	x	True	x	x	x	False	False	x	False	x	True	False	True	x	x	x	x
BC02_59	False	x	False	False	False	x	False	False	x	True	False	False	False	False	x	False	x	x	False	x	False	False	False	False	False	False	True	x	True	x	True	x	x	False	x	x	x	False	False	x	False	False	True	False	False	x	False	False	x
BC02_60	False	x	False	False	False	False	False	False	x	True	False	False	False	x	False	False	x	x	False	False	True	False	True	False	False	False	True	x	True	False	True	x	x	False	x	x	False	False	False	False	False	x	True	False	False	x	x	False	x
BC02_61	False	x	False	False	False	x	False	False	x	True	False	False	x	x	x	x	x	x	True	x	True	False	True	x	False	False	True	True	True	x	True	x	x	False	x	x	x	False	False	x	False	x	True	False	True	x	x	x	x
BC02_62	False	x	False	False	False	x	False	False	x	True	False	False	False	x	x	False	x	x	False	x	True	False	True	False	False	False	True	x	True	x	True	x	x	False	x	x	x	False	False	x	False	x	True	False	True	x	x	False	x
BC02_63	False	x	False	False	False	False	False	False	x	True	False	False	False	x	False	False	x	x	False	False	True	False	True	False	False	False	True	x	True	False	True	x	x	False	x	x	False	False	False	False	False	x	True	False	False	x	x	False	x
BC02_64	x	x	False	False	False	x	x	False	False	True	False	False	False	False	x	False	True	x	False	x	False	False	False	False	False	True	True	True	True	True	True	True	x	False	x	x	x	False	x	x	False	False	True	x	False	x	False	False	x
BC02_66	False	x	False	False	False	x	x	True	x	True	False	False	x	False	x	False	x	x	True	x	False	False	True	x	False	False	True	True	True	x	True	x	x	False	x	x	x	False	x	x	False	False	True	False	False	x	False	x	x
BC02_67	False	x	False	False	True	False	False	False	x	True	False	False	False	x	False	False	x	x	False	False	True	True	True	False	False	False	True	x	True	False	True	x	x	False	x	x	False	False	False	False	False	x	True	False	False	x	x	False	x
BC02_68	False	x	False	False	False	x	False	False	x	True	False	False	False	False	x	False	x	x	False	x	False	False	False	False	False	False	True	x	True	x	True	x	x	False	x	x	x	False	False	x	False	False	True	False	False	x	False	False	x
BC02_70	x	x	False	False	False	False	False	False	x	True	False	False	False	x	False	False	x	x	False	False	True	False	True	False	False	False	True	x	True	False	True	x	x	False	x	x	False	False	False	False	False	x	True	x	False	x	x	False	x
BC02_71	False	x	False	False	False	x	False	False	x	True	False	False	False	False	x	False	x	x	False	x	False	False	False	False	False	False	True	x	True	x	True	x	x	False	x	x	x	True	False	x	False	False	True	False	False	x	False	False	x
BC02_73	x	x	False	False	False	False	False	False	x	True	False	False	False	x	False	False	x	x	False	False	True	False	True	False	False	False	True	x	True	False	True	x	x	False	x	x	False	False	False	False	False	x	True	x	False	x	x	False	x
BC02_74	False	x	False	False	False	x	x	False	False	True	False	False	False	False	x	False	True	x	False	x	False	False	False	False	False	False	True	True	True	True	True	True	x	False	x	x	x	False	x	x	False	False	True	False	False	x	False	False	x
BC02_75	False	x	False	False	False	False	False	False	x	True	False	False	False	x	False	False	x	x	False	False	True	False	True	False	False	False	True	x	True	False	True	x	x	False	x	x	False	False	False	False	False	x	True	False	False	x	x	False	x
BC02_76	False	x	False	False	False	x	False	False	x	True	False	False	False	x	x	False	x	x	False	x	True	False	True	False	False	False	True	x	True	x	True	x	x	False	x	x	x	False	False	x	False	x	True	False	False	x	x	False	x
BC02_79	False	True	False	False	False	False	False	False	x	True	False	False	False	False	x	False	x	x	False	False	True	False	False	False	False	False	True	x	True	x	True	x	x	False	x	x	x	False	False	True	True	False	True	False	False	x	False	False	x
BC02_81	False	x	False	False	False	False	False	False	x	True	False	False	False	x	False	False	x	x	False	False	True	False	True	False	False	False	True	x	True	False	True	x	x	False	True	x	False	False	False	False	False	x	True	False	False	x	x	False	x
BC02_82	False	x	False	False	True	x	x	False	x	True	False	False	False	False	x	False	x	x	False	x	False	True	False	False	False	False	True	x	True	x	True	x	x	False	x	x	x	False	x	x	False	False	True	False	True	x	False	x	x
BC02_83	False	x	False	False	False	x	False	False	x	True	False	False	False	False	x	False	x	x	False	x	False	False	False	False	False	False	True	x	True	x	True	x	x	False	x	x	x	False	False	x	False	False	True	False	True	x	False	False	x
BC02_88	False	x	False	False	False	False	False	False	x	True	False	False	False	x	False	False	x	x	False	False	True	False	True	False	False	False	True	x	True	False	True	x	x	False	x	x	False	False	False	False	False	x	True	False	False	x	x	False	x
BC02_89	False	x	False	False	False	False	False	False	x	True	False	False	False	x	False	False	x	x	False	False	True	False	True	False	False	False	True	x	True	False	True	x	x	False	x	x	False	True	False	False	False	x	True	False	False	x	x	False	x
BC02_93	False	x	False	False	False	False	False	False	x	True	False	False	False	x	False	False	x	x	False	False	True	False	True	False	True	False	True	x	True	False	True	x	x	False	x	x	False	True	False	False	False	x	True	False	False	x	x	False	x
BC02_94	False	x	False	False	False	x	False	False	x	True	False	False	False	False	x	False	x	x	False	x	False	False	False	False	False	False	True	x	True	x	True	x	x	False	x	x	x	False	False	x	False	False	True	False	False	x	False	False	x
BC02_95	False	x	False	False	False	x	False	False	x	True	False	False	False	False	x	False	x	x	False	x	False	False	False	False	False	False	True	x	True	x	True	x	x	False	x	x	x	False	False	x	False	False	True	False	False	x	False	False	x
BC02_96	False	x	False	False	False	False	False	False	x	True	False	False	False	x	False	False	x	x	False	False	True	False	True	False	False	False	True	x	True	False	True	x	x	False	x	x	False	False	False	False	False	x	True	False	False	x	x	False	x
CELL	A2M	ACTB	AKT2	ANXA1	AR	ARAF	ARNT	ARRB1	ATF2	BAX	BCL2L1	BCL6	BRCA1	BTG3	CAV1	CCND1	CD44	CD82	CREB1	CSNK2B	CTSD	CYP3A4	DDR1	E2F1	E2F4	EEF1G	EGFR	EPHA2	ERBB2	ETS1	ETV1	EZH2	FOS	GABP	GADD45B	HDAC1	HIF1A	HINT1	HMGCR	HSP90AB1	HSPB1	IFI16	IKBKG	INSR	IRF9	ITGB4	KRT15	KRT17	KRT5
BC03_09	False	x	False	False	False	x	False	False	x	True	False	False	x	x	x	False	x	x	True	x	True	False	True	x	False	False	True	True	True	x	True	x	x	False	True	x	x	True	False	x	True	x	True	False	False	x	x	x	x
BC03_11	x	x	False	False	True	x	x	True	x	True	False	False	x	False	x	False	x	x	True	x	False	True	True	x	False	False	True	True	True	x	True	x	x	True	True	x	x	False	x	x	False	False	True	x	False	x	False	x	x
BC03_13	False	x	False	False	False	False	False	False	x	x	x	False	False	x	False	False	x	x	False	False	True	False	True	False	False	False	False	x	False	False	False	x	x	True	x	x	False	False	False	False	False	x	True	False	False	False	x	False	x
BC03_16	x	x	False	False	False	False	False	False	x	True	False	False	False	x	False	False	x	x	False	False	True	False	True	False	False	False	True	x	True	False	True	x	x	False	True	x	False	False	False	False	False	x	True	x	False	x	x	False	x
BC03_17	x	True	False	False	False	False	x	False	False	True	False	False	False	False	x	False	True	x	False	False	False	False	False	False	False	False	True	True	True	True	True	True	x	False	True	x	x	False	x	True	True	False	True	x	False	x	False	False	x
BC03_19	False	x	False	False	False	x	False	False	x	True	False	False	False	x	x	False	x	x	False	x	True	False	True	False	False	False	True	x	True	x	True	x	x	False	x	x	x	False	False	x	True	x	True	False	False	x	x	False	x
BC03_20	x	True	False	False	False	False	x	False	x	True	False	False	False	False	x	False	x	x	True	False	False	False	True	x	False	False	True	True	True	x	True	x	x	True	True	x	x	False	x	True	True	False	True	x	False	x	False	x	x
BC03_21	False	True	False	False	False	False	False	True	x	True	False	False	False	False	x	False	False	x	True	False	False	False	True	x	False	False	True	True	True	x	True	x	x	False	x	x	x	False	False	True	True	False	True	False	False	x	False	False	x
BC03_23	False	x	False	False	False	x	False	False	x	True	False	False	x	x	x	x	x	x	True	x	True	False	True	x	False	False	True	True	True	x	True	x	x	False	True	x	x	False	False	x	True	x	True	False	False	x	x	x	x
BC03_26	False	x	False	False	True	x	x	False	x	True	False	False	x	False	x	False	x	x	True	x	False	True	True	x	False	False	True	True	True	x	True	x	x	False	True	x	x	False	x	x	False	False	True	False	False	x	False	x	x
BC03_29	False	x	False	False	True	x	x	False	x	True	False	False	x	False	x	False	x	x	True	x	False	True	True	x	False	False	True	True	True	x	True	x	x	False	True	x	x	True	x	x	False	False	True	False	False	x	False	x	x
BCO3_35	False	x	False	False	False	False	False	False	x	True	False	False	False	x	False	False	x	x	False	False	True	False	True	False	False	False	True	x	True	False	True	x	x	False	x	x	False	False	False	False	False	x	True	False	False	x	x	False	x
BC03_37	False	x	False	False	False	x	False	False	x	True	False	False	False	False	x	False	x	x	False	x	False	False	False	False	True	False	True	x	True	x	True	x	x	False	x	x	x	False	False	x	False	False	True	False	False	x	False	False	x
BC03_41	False	x	False	False	False	x	False	False	x	True	False	False	False	x	x	False	x	x	False	x	True	False	True	False	False	False	True	x	True	x	True	x	x	False	True	x	x	False	False	x	True	x	True	False	False	x	x	False	x
BC03_43	False	True	False	False	False	False	x	False	x	True	False	False	False	False	x	False	x	x	True	False	False	False	True	False	True	False	True	True	True	x	True	x	x	False	True	x	x	False	x	True	True	False	True	False	False	x	False	x	x
CELL	A2M	ACTB	AKT2	ANXA1	AR	ARAF	ARNT	ARRB1	ATF2	BAX	BCL2L1	BCL6	BRCA1	BTG3	CAV1	CCND1	CD44	CD82	CREB1	CSNK2B	CTSD	CYP3A4	DDR1	E2F1	E2F4	EEF1G	EGFR	EPHA2	ERBB2	ETS1	ETV1	EZH2	FOS	GABP	GADD45B	HDAC1	HIF1A	HINT1	HMGCR	HSP90AB1	HSPB1	IFI16	IKBKG	INSR	IRF9	ITGB4	KRT15	KRT17	KRT5
BC03LN_19	x	x	False	False	False	False	False	False	x	True	False	False	False	x	False	False	x	x	False	False	True	False	True	False	False	False	True	x	True	False	True	x	x	False	True	x	False	False	False	False	False	x	True	x	False	x	x	False	x
BC03LN_25	False	x	False	False	True	x	False	False	x	True	False	False	False	x	x	False	x	x	False	x	True	True	True	False	False	False	True	x	True	x	True	x	x	False	True	x	x	False	False	x	False	x	True	False	True	x	x	False	x
BC03LN_47	False	x	False	False	True	x	x	True	x	True	False	False	x	False	x	False	x	x	True	x	False	True	True	x	False	False	True	True	True	x	True	x	x	False	x	x	x	False	x	x	False	False	True	False	False	x	False	x	x
BC03LN_57	False	x	False	False	False	x	False	False	x	True	False	False	x	x	x	x	x	x	True	x	True	False	True	x	False	False	True	True	True	x	True	x	x	False	True	x	x	False	False	x	False	x	True	False	False	x	x	x	x
BC03LN_58	False	x	False	False	False	x	False	False	x	True	False	False	x	x	x	x	x	x	True	x	True	False	True	x	False	False	True	True	True	x	True	x	x	True	x	x	x	False	False	x	False	x	True	False	False	x	x	x	x
BC03LN_89	False	x	False	False	True	x	False	False	x	True	False	False	False	False	x	False	x	x	False	x	False	True	False	False	False	False	True	x	True	x	True	x	x	False	x	x	x	False	False	x	False	False	True	False	False	x	False	False	x
CELL	A2M	ACTB	AKT2	ANXA1	AR	ARAF	ARNT	ARRB1	ATF2	BAX	BCL2L1	BCL6	BRCA1	BTG3	CAV1	CCND1	CD44	CD82	CREB1	CSNK2B	CTSD	CYP3A4	DDR1	E2F1	E2F4	EEF1G	EGFR	EPHA2	ERBB2	ETS1	ETV1	EZH2	FOS	GABP	GADD45B	HDAC1	HIF1A	HINT1	HMGCR	HSP90AB1	HSPB1	IFI16	IKBKG	INSR	IRF9	ITGB4	KRT15	KRT17	KRT5
BC04_01	False	x	False	False	False	False	False	False	x	True	False	False	False	x	False	False	x	x	False	False	True	False	True	False	False	False	True	x	True	False	True	x	x	False	x	x	False	False	False	False	False	x	True	False	False	x	x	False	x
BC04_02	False	x	False	False	False	False	False	False	x	True	False	False	False	x	False	False	x	x	False	False	True	False	True	False	False	False	True	x	True	False	True	x	x	False	x	x	False	False	False	False	False	x	True	False	False	x	x	False	x
BC04_07	False	x	False	False	False	x	False	False	x	True	False	False	x	x	x	x	x	x	True	x	True	False	True	False	True	False	True	True	True	x	True	x	x	False	x	x	x	False	False	x	True	x	True	False	False	x	x	x	x
BC04_09	False	x	False	False	False	x	False	False	x	True	False	False	False	False	x	False	x	x	False	x	False	False	False	False	False	False	True	x	True	x	True	x	x	False	x	x	x	False	False	x	False	False	True	False	True	x	False	False	x
BC04_11	False	x	False	False	False	x	False	False	x	True	False	False	False	x	x	False	x	x	False	x	True	False	True	False	False	False	True	x	True	x	True	x	x	False	x	x	x	False	False	x	False	x	True	False	False	x	x	False	x
BC04_13	False	x	False	False	False	False	False	False	x	True	False	False	False	x	False	False	x	x	False	False	True	False	True	False	True	False	True	x	True	False	True	x	x	False	x	x	False	False	False	False	False	x	True	False	False	x	x	False	x
BC04_14	False	x	False	False	False	x	False	False	x	True	False	False	False	x	x	False	x	x	False	x	True	False	True	False	False	False	True	x	True	x	True	x	x	False	x	x	x	False	False	x	False	x	True	False	False	x	x	False	x
BC04_20	False	x	False	False	False	x	x	False	False	True	False	False	False	False	x	False	True	x	False	x	False	False	True	False	False	False	True	True	True	True	True	True	x	False	x	x	x	False	x	x	False	False	True	False	False	x	False	False	x
BC04_22	False	x	False	False	False	x	False	False	x	True	False	False	False	x	x	False	x	x	False	x	True	False	True	False	False	False	True	x	True	x	True	x	x	False	x	x	x	False	False	x	False	x	True	False	False	x	x	False	x
BC04_23	False	x	False	False	False	x	False	False	x	True	False	False	False	x	x	False	x	x	False	x	True	False	True	False	False	False	True	x	True	x	True	x	x	False	x	x	x	False	False	x	False	x	True	False	False	x	x	False	x
BC04_24	x	x	False	False	False	x	False	False	x	True	False	False	x	False	x	False	x	x	True	x	False	False	True	x	False	False	True	True	True	x	True	x	x	False	x	x	x	False	False	x	False	False	True	x	False	x	False	x	x
BC04_27	False	x	False	False	False	False	False	False	x	True	False	False	False	x	False	False	x	x	False	False	True	False	True	False	False	False	True	x	True	False	True	x	x	False	x	x	False	False	False	False	False	x	True	False	False	x	x	False	x
BC04_28	False	x	False	False	False	x	False	False	x	True	False	False	False	x	x	False	x	x	False	x	True	False	True	False	False	False	True	x	True	x	True	x	x	False	x	x	x	False	False	x	False	x	True	False	False	x	x	False	x
BC04_29	False	x	False	False	False	False	False	False	x	True	False	False	False	x	False	False	x	x	False	False	True	False	True	False	False	False	True	x	True	False	True	x	x	False	x	x	False	False	False	False	False	x	True	False	False	x	x	False	x
BC04_30	False	x	False	False	False	False	False	False	x	True	False	False	False	x	False	False	x	x	False	False	True	False	True	False	False	False	True	x	True	False	True	x	x	False	x	x	False	False	False	False	False	x	True	False	False	x	x	False	x
BC04_31	False	x	False	False	False	x	False	False	x	True	False	False	False	x	x	False	x	x	False	x	True	False	True	False	False	False	True	x	True	x	True	x	x	False	x	x	x	False	False	x	False	x	True	False	False	x	x	False	x
BC04_32	False	x	False	False	False	x	False	False	x	True	False	False	x	x	x	x	x	x	True	x	True	False	True	x	False	False	True	True	True	x	True	x	x	False	x	x	x	False	False	x	False	x	True	False	True	x	x	x	x
BC04_33	False	x	False	True	False	x	x	True	x	True	False	False	x	False	x	False	x	x	True	x	False	False	True	x	False	False	True	True	True	x	True	x	x	False	x	x	x	False	x	x	False	False	True	False	True	x	False	x	x
BC04_36	False	x	False	False	False	x	x	True	x	True	False	False	x	False	x	False	x	x	True	x	False	False	True	x	False	False	True	True	True	x	True	x	x	False	x	x	x	False	x	x	False	False	True	False	False	x	False	x	x
BC04_37	False	x	False	True	False	False	False	False	x	True	False	False	False	x	False	False	x	x	False	False	True	False	True	False	False	False	True	x	True	False	True	x	x	False	x	x	False	False	False	False	False	x	True	False	True	x	x	False	x
BC04_39	False	x	False	False	False	x	x	True	x	True	False	False	x	False	x	False	x	x	True	x	False	False	True	x	False	False	True	True	True	x	True	x	x	True	x	x	x	False	x	x	False	False	True	False	False	x	False	x	x
BC04_40	False	x	False	True	False	False	False	False	x	True	False	False	False	x	False	False	x	x	False	False	True	False	True	False	False	False	True	x	True	False	True	x	x	False	x	x	False	False	False	False	False	x	True	False	True	x	x	False	x
BC04_41	False	x	False	False	False	x	False	False	x	True	False	False	x	x	x	x	x	x	True	x	True	False	True	False	True	False	True	True	True	x	True	x	x	False	x	x	x	False	False	x	False	x	True	False	False	x	x	x	x
BC04_45	False	x	False	False	False	x	False	False	x	True	False	False	False	x	x	False	x	x	False	x	True	False	True	False	True	False	True	x	True	x	True	x	x	False	x	x	x	False	False	x	True	x	True	False	False	x	x	False	x
BC04_49	False	x	False	False	False	x	False	False	x	True	False	False	x	x	x	x	x	x	True	x	True	False	True	x	False	False	True	True	True	x	True	x	x	False	x	x	x	False	False	x	False	x	True	False	False	x	x	x	x
BC04_54	False	x	False	False	False	x	x	True	x	True	False	False	x	False	x	False	x	x	True	x	False	False	True	x	False	False	True	True	True	x	True	x	x	False	x	x	x	False	x	x	False	False	True	False	False	x	False	x	x
BC04_56	False	x	False	False	False	x	False	False	x	True	False	False	False	x	x	False	x	x	False	x	True	False	True	False	False	False	True	x	True	x	True	x	x	False	x	x	x	False	False	x	False	x	True	False	False	x	x	False	x
BC04_58	False	x	False	True	False	False	False	False	x	True	False	False	False	x	False	False	x	x	False	False	True	False	True	False	True	False	True	x	True	False	True	x	x	False	x	x	False	False	False	False	False	x	True	False	False	x	x	False	x
BC04_59	False	x	False	False	False	x	False	False	x	True	False	False	x	x	x	x	x	x	True	x	True	False	True	x	False	False	True	True	True	x	True	x	x	False	x	x	x	False	False	x	False	x	True	False	False	x	x	x	x
BC04_60	False	x	False	False	False	False	False	False	x	True	False	False	False	x	False	False	x	x	False	False	True	False	True	False	False	False	True	x	True	False	True	x	x	False	x	x	False	False	False	False	False	x	True	False	False	x	x	False	x
BC04_61	False	x	False	False	False	False	False	False	x	True	False	False	False	x	False	False	x	x	False	False	True	False	True	False	False	False	True	x	True	False	True	x	x	False	x	x	False	False	False	False	False	x	True	False	False	x	x	False	x
BC04_63	False	x	False	False	False	x	False	False	x	True	False	False	False	x	x	False	x	x	False	x	True	False	True	False	False	False	True	x	True	x	True	x	x	False	x	x	x	False	False	x	True	x	True	False	False	x	x	False	x
BC04_64	False	x	False	False	False	x	False	False	x	True	False	False	False	x	x	False	x	x	False	x	True	False	True	False	True	False	True	x	True	x	True	x	x	False	x	x	x	False	False	x	False	x	True	False	True	x	x	False	x
BC04_69	False	x	False	False	False	x	False	False	x	True	False	False	x	x	x	x	x	x	True	x	True	False	True	x	False	False	True	True	True	x	True	x	x	False	x	x	x	False	False	x	False	x	True	False	False	x	x	x	x
BC04_71	False	x	False	False	False	x	x	True	x	True	False	False	x	False	x	False	x	x	True	x	False	False	True	x	False	False	True	True	True	x	True	x	x	False	x	x	x	False	x	x	False	False	True	False	False	x	False	x	x
BC04_77	False	x	False	False	False	x	False	False	x	True	False	False	False	x	x	False	x	x	False	x	True	False	True	False	False	False	True	x	True	x	True	x	x	False	x	x	x	False	False	x	False	x	True	False	False	x	x	False	x
BC04_78	False	x	False	False	True	x	False	False	x	True	False	False	False	x	x	False	x	x	False	x	True	True	True	False	False	False	True	x	True	x	True	x	x	False	x	x	x	False	False	x	False	x	True	False	True	x	x	False	x
BC04_82	False	x	False	False	False	x	x	False	x	True	False	False	x	x	x	x	x	x	False	x	True	False	True	False	False	False	True	x	True	x	True	x	x	True	x	x	x	False	x	x	False	x	True	False	False	x	x	x	x
BC04_85	False	x	False	False	False	x	False	False	x	True	False	False	False	x	x	False	x	x	False	x	True	False	True	False	False	False	True	x	True	x	True	x	x	False	x	x	x	False	False	x	False	x	True	False	False	x	x	False	x
BC04_86	False	x	False	False	False	x	x	True	x	True	False	False	x	False	x	False	x	x	True	x	False	False	True	x	False	False	True	True	True	x	True	x	x	False	x	x	x	False	x	x	False	False	True	False	True	x	False	x	x
BC04_88	False	x	False	True	False	x	False	False	x	True	False	False	x	x	x	x	x	x	True	x	True	False	True	False	True	False	True	True	True	x	True	x	x	False	x	x	x	False	False	x	False	x	True	False	False	x	x	x	x
BC04_90	False	x	False	False	False	False	False	False	x	True	False	False	False	x	False	False	x	x	False	False	True	False	True	False	True	False	True	x	True	False	True	x	x	False	x	x	False	False	False	False	False	x	True	False	False	x	x	False	x
CELL	A2M	ACTB	AKT2	ANXA1	AR	ARAF	ARNT	ARRB1	ATF2	BAX	BCL2L1	BCL6	BRCA1	BTG3	CAV1	CCND1	CD44	CD82	CREB1	CSNK2B	CTSD	CYP3A4	DDR1	E2F1	E2F4	EEF1G	EGFR	EPHA2	ERBB2	ETS1	ETV1	EZH2	FOS	GABP	GADD45B	HDAC1	HIF1A	HINT1	HMGCR	HSP90AB1	HSPB1	IFI16	IKBKG	INSR	IRF9	ITGB4	KRT15	KRT17	KRT5
BC05_01	False	x	False	False	False	x	False	False	x	True	False	False	False	x	x	False	x	x	False	x	True	False	True	False	False	False	True	x	True	x	True	x	x	False	x	x	x	False	False	x	False	x	True	False	False	x	x	False	x
BC05_02	False	x	False	False	False	False	False	False	x	True	False	False	False	x	False	False	x	x	False	False	True	False	True	False	False	False	True	x	True	False	True	x	x	False	x	x	False	False	False	False	False	x	True	False	False	x	x	False	x
BC05_04	False	x	False	False	False	False	False	False	x	True	False	False	False	x	False	False	x	x	False	False	True	False	True	False	False	False	True	x	True	False	True	x	x	False	x	x	False	False	False	False	False	x	True	False	False	x	x	False	x
BC05_07	False	x	False	False	False	False	False	False	x	True	False	False	False	x	False	False	x	x	False	False	True	False	True	False	False	False	True	x	True	False	True	x	x	False	x	x	False	False	False	False	False	x	True	False	False	x	x	False	x
BC05_08	False	x	False	False	False	x	x	True	x	True	False	False	x	False	x	False	x	x	True	x	False	False	True	x	False	False	True	True	True	x	True	x	x	False	x	x	x	False	x	x	False	False	True	False	False	x	False	x	x
BC05_09	x	x	False	False	False	x	x	True	x	True	False	False	x	False	x	False	x	x	True	x	True	False	True	False	True	False	True	True	True	x	True	x	x	False	x	x	x	False	x	x	False	False	True	x	False	x	False	x	x
BC05_12	x	x	False	False	True	False	False	False	x	True	False	False	False	x	False	False	x	x	False	False	True	True	True	False	False	False	True	x	True	False	True	x	x	False	x	x	False	False	False	False	False	x	True	x	False	x	x	False	x
BC05_13	x	x	False	False	False	x	x	True	x	True	False	False	x	False	x	False	x	x	True	x	False	False	True	x	False	True	True	True	True	x	True	x	x	False	x	x	x	False	x	x	False	False	True	x	False	x	False	x	x
BC05_16	False	x	False	False	False	False	False	False	x	True	False	False	False	x	False	False	x	x	False	False	True	False	True	False	False	False	True	x	True	False	True	x	x	False	x	x	False	False	False	False	False	x	True	False	False	x	x	False	x
BC05_17	False	x	False	False	False	x	False	False	x	True	False	False	False	x	x	False	x	x	False	x	True	False	True	False	False	False	True	x	True	x	True	x	x	False	x	x	x	False	False	x	False	x	True	False	False	x	x	False	x
BC05_18	False	x	False	False	False	x	False	False	x	True	False	False	False	False	x	False	x	x	False	x	False	False	False	False	False	False	True	x	True	x	True	x	x	False	x	x	x	False	False	x	False	False	True	False	False	x	False	False	x
BC05_20	False	x	False	False	True	x	False	False	x	True	False	False	False	x	x	False	x	x	False	x	True	True	True	False	False	False	True	x	True	x	True	x	x	False	x	x	x	False	False	x	False	x	True	False	False	x	x	False	x
BC05_21	False	x	False	False	False	x	False	False	x	True	False	False	False	x	x	False	x	x	False	x	True	False	True	False	False	False	True	x	True	x	True	x	x	False	x	x	x	False	False	x	False	x	True	False	False	x	x	False	x
BC05_22	False	x	False	False	False	x	False	False	x	True	False	False	False	x	x	False	x	x	False	x	True	False	True	False	False	False	True	x	True	x	True	x	x	False	x	x	x	False	False	x	False	x	True	False	False	x	x	False	x
BC05_23	x	x	False	False	False	x	False	False	x	True	False	False	False	x	x	False	x	x	False	x	True	False	True	False	False	False	True	x	True	x	True	x	x	False	x	x	x	False	False	x	False	x	True	x	False	x	x	False	x
BC05_25	False	x	False	False	False	x	False	False	x	True	False	False	False	x	x	False	x	x	False	x	True	False	True	False	False	False	True	x	True	x	True	x	x	False	x	x	x	False	False	x	False	x	True	False	False	x	x	False	x
BC05_26	False	x	False	False	False	x	False	False	x	True	False	False	x	x	x	x	x	x	True	x	True	False	True	x	False	False	True	True	True	x	True	x	x	False	x	x	x	False	False	x	False	x	True	False	False	x	x	x	x
BC05_27	False	x	False	False	False	x	x	False	False	True	False	False	False	False	x	False	True	x	False	x	False	False	False	False	False	False	True	True	True	True	True	True	x	False	x	x	x	False	x	x	False	False	True	False	False	x	False	False	x
BC05_28	False	x	False	False	False	x	False	False	x	True	False	False	x	x	x	x	x	x	True	x	True	False	True	x	False	False	True	True	True	x	True	x	x	False	x	x	x	False	False	x	False	x	True	False	False	x	x	x	x
BC05_29	False	x	False	False	False	x	False	False	x	True	False	False	False	x	x	False	x	x	False	x	True	False	True	False	False	False	True	x	True	x	True	x	x	False	x	x	x	False	False	x	False	x	True	False	False	x	x	False	x
BC05_30	False	x	False	False	False	x	False	False	x	True	False	False	False	x	x	False	x	x	False	x	True	False	True	False	False	False	True	x	True	x	True	x	x	False	x	x	x	False	False	x	False	x	True	False	False	x	x	False	x
BC05_31	False	x	False	False	False	x	x	True	x	True	False	False	x	False	x	False	x	x	True	x	False	False	True	x	False	False	True	True	True	x	True	x	x	False	x	x	x	False	x	x	False	False	True	False	False	x	False	x	x
BC05_32	False	x	False	False	True	False	False	False	x	True	False	False	False	x	False	False	x	x	False	False	True	True	True	False	False	False	True	x	True	False	True	x	x	False	x	x	False	False	False	False	False	x	True	False	False	x	x	False	x
BC05_33	False	x	False	False	False	x	False	False	x	True	False	False	False	x	x	False	x	x	False	x	True	False	True	False	False	False	True	x	True	x	True	x	x	False	x	x	x	False	False	x	False	x	True	False	False	x	x	False	x
BC05_34	False	x	False	False	True	x	False	False	x	True	False	False	False	x	x	False	x	x	False	x	True	True	True	False	False	False	True	x	True	x	True	x	x	False	x	x	x	False	False	x	False	x	True	False	False	x	x	False	x
BC05_35	False	x	False	False	False	x	False	False	x	True	False	False	False	x	x	False	x	x	False	x	True	False	True	False	False	False	True	x	True	x	True	x	x	False	x	x	x	False	False	x	False	x	True	False	False	x	x	False	x
BC05_36	False	x	False	False	False	x	False	False	x	True	False	False	False	x	x	False	x	x	False	x	True	False	True	False	False	False	True	x	True	x	True	x	x	False	x	x	x	False	False	x	False	x	True	False	False	x	x	False	x
BC05_37	False	x	False	False	False	x	False	False	x	True	False	False	False	x	x	False	x	x	False	x	True	False	True	False	False	False	True	x	True	x	True	x	x	False	x	x	x	False	False	x	False	x	True	False	False	x	x	False	x
BC05_38	False	x	False	False	False	x	False	False	x	True	False	False	False	x	x	False	x	x	False	x	True	False	True	False	False	False	True	x	True	x	True	x	x	False	x	x	x	False	False	x	False	x	True	False	False	x	x	False	x
BC05_39	False	x	False	False	False	False	False	False	x	True	False	False	False	x	False	False	x	x	False	False	True	False	True	False	False	False	True	x	True	False	True	x	x	False	x	x	False	False	False	False	False	x	True	False	False	x	x	False	x
BC05_41	False	x	False	False	False	x	False	False	x	True	False	False	False	False	x	False	x	x	False	x	False	False	False	False	False	True	True	x	True	x	True	x	x	False	x	x	x	False	False	x	False	False	True	False	False	x	False	False	x
BC05_42	False	x	False	False	False	x	x	True	x	True	False	False	x	False	x	False	x	x	True	x	False	False	True	x	False	False	True	True	True	x	True	x	x	False	x	x	x	False	x	x	False	False	True	False	False	x	False	x	x
BC05_43	False	x	False	False	True	x	False	False	x	True	False	False	False	x	x	False	x	x	False	x	True	True	True	False	False	False	True	x	True	x	True	x	x	False	x	x	x	False	False	x	False	x	True	False	False	x	x	False	x
BC05_44	x	x	False	False	False	x	x	False	False	True	False	False	False	False	x	False	True	x	False	x	True	False	True	False	False	False	True	True	True	True	True	True	x	False	x	x	x	True	x	x	False	False	True	x	False	x	False	False	x
BC05_45	x	x	False	False	False	x	False	False	x	True	False	False	False	x	x	False	x	x	False	x	True	False	True	False	False	False	True	x	True	x	True	x	x	False	x	x	x	False	False	x	False	x	True	x	False	x	x	False	x
BC05_46	False	x	False	False	False	x	False	False	x	True	False	False	False	x	x	False	x	x	False	x	True	False	True	False	False	False	True	x	True	x	True	x	x	False	x	x	x	False	False	x	False	x	True	False	False	x	x	False	x
BC05_47	False	x	False	False	False	x	False	False	x	True	False	False	False	x	x	False	x	x	False	x	True	False	True	False	False	False	True	x	True	x	True	x	x	False	x	x	x	False	False	x	False	x	True	False	False	x	x	False	x
BC05_48	False	x	False	False	False	False	False	False	x	True	False	False	False	x	False	False	x	x	False	False	True	False	True	False	False	False	True	x	True	False	True	x	x	False	x	x	False	False	False	False	False	x	True	False	False	x	x	False	x
BC05_49	False	x	False	False	False	False	False	False	x	True	False	False	False	x	False	False	x	x	False	False	True	False	True	False	False	False	True	x	True	False	True	x	x	False	x	x	False	False	False	False	False	x	True	False	False	x	x	False	x
BC05_50	False	x	False	False	False	x	x	True	x	True	False	False	x	False	x	False	x	x	True	x	True	False	True	x	False	False	True	True	True	x	True	x	x	False	x	x	x	False	x	x	False	False	True	False	False	x	False	x	x
BC05_52	x	x	False	False	False	x	False	False	x	True	False	False	False	x	x	False	x	x	False	x	True	False	True	False	False	False	True	x	True	x	True	x	x	False	x	x	x	False	False	x	False	x	True	x	False	x	x	False	x
BC05_53	x	x	False	False	False	x	False	False	x	True	False	False	False	x	x	False	x	x	False	x	True	False	True	False	False	False	True	x	True	x	True	x	x	False	x	x	x	False	False	x	False	x	True	x	False	x	x	False	x
BC05_55	False	x	False	False	False	x	False	False	x	True	False	False	False	x	x	False	x	x	False	x	True	False	True	False	False	False	True	x	True	x	True	x	x	False	x	x	x	False	False	x	False	x	True	False	False	x	x	False	x
BC05_57	False	x	False	False	False	x	x	True	x	True	False	False	x	False	x	False	x	x	True	x	True	False	True	x	False	False	True	True	True	x	True	x	x	False	x	x	x	False	x	x	False	False	True	False	False	x	False	x	x
BC05_59	False	x	False	False	True	x	False	False	x	True	False	False	False	x	x	False	x	x	False	x	True	True	True	False	False	False	True	x	True	x	True	x	x	False	x	x	x	False	False	x	False	x	True	False	False	x	x	False	x
BC05_60	False	x	False	False	False	x	False	False	x	True	False	False	False	x	x	False	x	x	False	x	True	False	True	False	False	False	True	x	True	x	True	x	x	False	x	x	x	False	False	x	False	x	True	False	False	x	x	False	x
BC05_61	False	x	False	False	False	x	x	True	x	True	False	False	x	False	x	False	x	x	True	x	False	False	True	x	False	False	True	True	True	x	True	x	x	False	x	x	x	False	x	x	False	False	True	False	False	x	False	x	x
BC05_62	False	x	False	False	False	x	x	False	x	True	False	False	x	x	x	x	x	x	False	x	True	False	True	False	False	False	True	x	True	x	True	x	x	True	x	x	x	False	x	x	False	x	True	False	False	x	x	x	x
BC05_63	False	x	False	False	False	x	False	False	x	True	False	False	False	x	x	False	x	x	False	x	True	False	True	False	False	False	True	x	True	x	True	x	x	False	x	x	x	False	False	x	False	x	True	False	False	x	x	False	x
BC05_64	x	x	False	False	False	x	False	False	x	True	False	False	x	x	x	x	x	x	True	x	True	False	True	x	False	False	True	True	True	x	True	x	x	False	x	x	x	False	False	x	False	x	True	x	False	x	x	x	x
BC05_68	False	x	False	False	True	x	False	False	x	True	False	False	x	x	x	False	x	x	True	x	True	True	True	x	False	False	True	True	True	x	True	x	x	False	x	x	x	False	False	x	False	x	True	False	False	x	x	x	x
BC05_69	False	x	False	False	False	x	False	False	x	True	False	False	False	False	x	False	x	x	False	x	False	False	False	False	False	True	True	x	True	x	True	x	x	False	x	x	x	False	False	x	False	False	True	False	False	x	False	False	x
BC05_70	False	x	False	False	False	False	False	False	x	True	False	False	False	x	False	False	x	x	False	False	True	False	True	False	False	False	True	x	True	False	True	x	x	False	x	x	False	False	False	False	False	x	True	False	False	x	x	False	x
BC05_71	x	x	False	False	False	x	x	True	x	True	False	False	x	False	x	False	x	x	True	x	True	False	True	False	True	False	True	True	True	x	True	x	x	True	x	x	x	False	x	x	False	False	True	x	False	x	False	x	x
BC05_72	False	x	False	False	True	x	x	True	x	True	False	False	x	False	x	False	x	x	True	x	False	True	True	x	False	False	True	True	True	x	True	x	x	True	x	x	x	False	x	x	False	False	True	False	False	x	False	x	x
BC05_73	False	x	False	False	False	False	False	False	x	True	False	False	False	x	False	False	x	x	False	False	True	False	True	False	False	False	True	x	True	False	True	x	x	False	x	x	False	False	False	False	False	x	True	False	True	x	x	False	x
BC05_75	False	x	False	False	False	x	x	False	x	True	False	False	x	False	x	False	x	x	True	x	False	False	True	x	False	True	True	True	True	x	True	x	x	False	x	x	x	False	x	x	False	False	True	False	False	x	False	x	x
BC05_77	False	x	False	False	False	x	x	True	x	True	False	False	x	False	x	False	x	x	True	x	True	False	True	x	False	False	True	True	True	x	True	x	x	False	x	x	x	False	x	x	False	False	True	False	True	x	False	x	x
BC05_78	False	x	False	False	False	x	x	True	x	True	False	False	x	False	x	False	x	x	True	x	False	False	False	False	True	False	True	True	True	x	True	x	x	False	x	x	x	False	x	x	False	False	True	False	False	x	False	x	x
BC05_79	False	x	False	False	False	x	False	False	x	True	False	False	False	x	x	False	x	x	False	x	True	False	True	False	False	False	True	x	True	x	True	x	x	False	x	x	x	False	False	x	False	x	True	False	False	x	x	False	x
BC05_80	False	x	False	False	False	x	False	False	x	True	False	False	False	x	x	False	x	x	False	x	True	False	True	False	False	False	True	x	True	x	True	x	x	False	x	x	x	False	False	x	False	x	True	False	False	x	x	False	x
BC05_83	False	x	False	False	False	x	False	False	x	True	False	False	x	False	x	False	x	x	True	x	False	False	True	x	False	True	True	True	True	x	True	x	x	False	x	x	x	False	False	x	False	False	True	False	False	x	False	x	x
BC05_84	x	x	False	False	False	False	False	False	x	True	False	False	False	x	False	False	x	x	False	False	True	False	True	False	False	False	True	x	True	False	True	x	x	False	x	x	False	False	False	False	False	x	True	x	False	x	x	False	x
BC05_85	False	x	False	False	False	x	False	False	x	True	False	False	False	x	x	False	x	x	False	x	True	False	True	False	False	False	True	x	True	x	True	x	x	False	x	x	x	False	False	x	False	x	True	False	False	x	x	False	x
BC05_86	False	x	False	True	False	False	False	False	x	True	False	False	False	x	False	False	x	x	False	False	True	False	True	False	False	False	True	x	True	False	True	x	x	False	x	x	False	False	False	False	False	x	True	False	False	x	x	False	x
BC05_87	False	x	False	False	False	x	False	False	x	True	False	False	False	x	x	False	x	x	False	x	True	False	True	False	False	False	True	x	True	x	True	x	x	False	x	x	x	False	False	x	False	x	True	False	False	x	x	False	x
BC05_88	False	x	False	False	False	False	False	False	x	True	False	False	False	x	False	False	x	x	False	False	True	False	True	False	False	False	True	x	True	False	True	x	x	False	x	x	False	False	False	False	False	x	True	False	False	x	x	False	x
BC05_90	False	x	False	False	False	x	x	True	x	True	False	False	x	False	x	False	x	x	True	x	False	False	True	x	False	False	True	True	True	x	True	x	x	False	x	x	x	False	x	x	False	False	True	False	False	x	False	x	x
BC05_91	False	x	False	False	False	False	False	False	x	True	False	False	False	x	False	False	x	x	False	False	True	False	True	False	False	False	True	x	True	False	True	x	x	False	x	x	False	False	False	False	False	x	True	False	False	x	x	False	x
BC05_92	False	x	False	False	False	x	False	False	x	True	False	False	x	x	x	x	x	x	True	x	True	False	True	x	False	False	True	True	True	x	True	x	x	False	x	x	x	False	False	x	False	x	True	False	False	x	x	x	x
BC05_93	False	x	False	False	False	x	False	False	x	True	False	False	False	x	x	False	x	x	False	x	True	False	True	False	False	False	True	x	True	x	True	x	x	False	x	x	x	False	False	x	False	x	True	False	False	x	x	False	x
BC05_94	False	x	False	False	True	x	False	False	x	True	False	False	False	x	x	False	x	x	False	x	True	True	True	False	False	False	True	x	True	x	True	x	x	False	x	x	x	False	False	x	False	x	True	False	False	x	x	False	x
BC05_95	False	x	False	False	False	x	False	False	x	True	False	False	False	x	x	False	x	x	False	x	True	False	True	False	False	False	True	x	True	x	True	x	x	False	True	x	x	False	False	x	False	x	True	False	False	x	x	False	x
BC05_96	False	x	False	False	False	x	x	False	False	True	False	False	False	False	x	False	True	x	False	x	False	False	False	False	False	False	True	True	True	True	True	True	x	False	True	x	x	False	x	x	False	False	True	False	False	x	False	False	x
CELL	A2M	ACTB	AKT2	ANXA1	AR	ARAF	ARNT	ARRB1	ATF2	BAX	BCL2L1	BCL6	BRCA1	BTG3	CAV1	CCND1	CD44	CD82	CREB1	CSNK2B	CTSD	CYP3A4	DDR1	E2F1	E2F4	EEF1G	EGFR	EPHA2	ERBB2	ETS1	ETV1	EZH2	FOS	GABP	GADD45B	HDAC1	HIF1A	HINT1	HMGCR	HSP90AB1	HSPB1	IFI16	IKBKG	INSR	IRF9	ITGB4	KRT15	KRT17	KRT5
BC06_10	False	x	False	True	False	False	False	False	x	True	False	False	False	x	False	False	x	x	False	False	True	False	True	False	False	False	True	x	True	False	True	x	x	False	x	x	False	False	False	False	False	x	True	False	False	x	x	False	x
BC06_23	False	x	False	False	False	x	False	False	x	True	False	False	False	False	x	False	x	x	False	x	False	False	False	False	False	True	True	x	True	x	True	x	x	False	True	x	x	False	False	x	False	False	True	False	False	x	False	False	x
BC06_27	False	x	False	False	False	x	False	False	x	True	False	False	False	x	x	False	x	x	False	x	True	False	True	False	False	False	True	x	True	x	True	x	x	False	x	x	x	False	False	x	False	x	True	False	False	x	x	False	x
BC06_28	False	x	False	False	False	False	False	False	x	True	False	False	False	x	False	False	x	x	False	False	True	False	True	False	False	False	True	x	True	False	True	x	x	False	x	x	False	False	False	False	False	x	True	False	False	x	x	False	x
BC06_32	False	x	False	False	False	False	False	False	x	True	False	False	False	x	False	False	x	x	False	False	True	False	True	False	False	False	True	x	True	False	True	x	x	False	x	x	False	False	False	False	False	x	True	False	False	x	x	False	x
BC06_39	False	x	False	False	False	False	False	False	x	True	False	False	False	x	False	False	x	x	False	False	True	False	True	False	False	False	True	x	True	False	True	x	x	False	x	x	False	False	False	False	False	x	True	False	False	x	x	False	x
CELL	A2M	ACTB	AKT2	ANXA1	AR	ARAF	ARNT	ARRB1	ATF2	BAX	BCL2L1	BCL6	BRCA1	BTG3	CAV1	CCND1	CD44	CD82	CREB1	CSNK2B	CTSD	CYP3A4	DDR1	E2F1	E2F4	EEF1G	EGFR	EPHA2	ERBB2	ETS1	ETV1	EZH2	FOS	GABP	GADD45B	HDAC1	HIF1A	HINT1	HMGCR	HSP90AB1	HSPB1	IFI16	IKBKG	INSR	IRF9	ITGB4	KRT15	KRT17	KRT5
BC07_01	False	x	False	False	False	False	False	False	x	True	False	False	False	x	False	False	x	x	False	False	True	False	True	False	False	False	True	x	True	False	True	x	x	False	x	x	False	False	False	False	False	x	True	False	False	x	x	False	x
BC07_06	False	x	False	False	False	x	False	False	x	True	False	False	False	x	x	False	x	x	False	x	True	False	True	False	False	False	True	x	True	x	True	x	x	False	x	x	x	False	False	x	True	x	True	False	False	x	x	False	x
BC07_12	False	x	False	False	False	x	x	False	False	True	False	False	False	False	x	False	True	x	False	x	False	False	True	False	False	False	True	True	True	True	True	True	x	False	True	x	x	False	x	x	False	False	True	False	False	x	False	False	x
BC07_15	False	x	False	False	False	x	False	False	x	True	False	False	False	x	x	False	x	x	False	x	True	False	True	False	False	False	True	x	True	x	True	x	x	False	x	x	x	False	False	x	False	x	True	False	False	x	x	False	x
BC07_18	x	x	False	False	True	x	False	False	x	True	False	False	False	x	x	False	x	x	False	x	True	True	True	False	False	False	True	x	True	x	True	x	x	False	x	x	x	False	False	x	False	x	True	x	False	x	x	False	x
BC07_20	False	x	False	False	False	x	False	False	x	True	False	True	x	False	x	False	x	False	True	x	False	False	True	x	False	False	True	True	True	x	True	True	x	False	x	x	False	False	x	x	False	False	True	False	False	x	False	False	False
BC07_24	False	x	False	False	False	x	False	False	x	True	False	False	False	x	x	False	x	x	False	x	True	False	True	False	False	False	True	x	True	x	True	x	x	False	x	x	x	False	False	x	False	x	True	False	False	x	x	False	x
BC07_27	False	x	False	False	True	x	x	True	x	True	False	False	x	False	x	False	x	x	True	x	False	True	True	x	False	False	True	True	True	x	True	x	x	False	x	x	x	False	x	x	False	False	True	False	False	x	False	x	x
BC07_31	x	x	False	False	False	x	False	False	x	True	False	False	False	x	x	False	x	x	False	x	True	False	True	False	False	False	True	x	True	x	True	x	x	False	x	x	x	False	False	x	False	x	True	x	False	x	x	False	x
BC07_35	False	x	False	False	False	x	x	False	x	True	False	False	x	x	x	x	x	x	False	x	True	False	True	False	False	False	True	x	True	x	True	x	x	True	x	x	x	False	x	x	False	x	True	False	False	x	x	x	x
BC07_36	False	x	False	False	False	x	True	True	x	True	False	True	x	False	x	False	x	x	True	x	False	False	True	x	False	True	True	True	True	True	True	True	x	False	x	x	x	False	x	x	False	False	True	False	False	x	False	False	False
BC07_38	False	x	False	False	False	x	False	False	x	True	False	False	False	x	x	False	x	x	False	x	True	False	True	False	False	False	True	x	True	x	True	x	x	False	x	x	x	False	False	x	False	x	True	False	False	x	x	False	x
BC07_39	False	x	False	False	False	x	x	False	False	True	False	False	False	False	x	False	True	x	False	x	False	False	True	False	False	False	True	True	True	True	True	True	x	False	x	x	x	False	x	x	False	False	True	False	False	x	False	False	x
BC07_43	x	x	False	False	True	False	False	False	x	True	False	False	False	x	False	False	x	x	False	False	True	True	True	False	True	False	True	x	True	False	True	x	x	False	x	x	False	False	False	False	False	x	True	x	False	x	x	False	x
BC07_57	x	x	False	False	False	False	False	False	x	True	False	False	False	x	False	False	x	x	False	False	True	False	True	False	False	False	True	x	True	False	True	x	x	False	x	x	False	False	False	False	False	x	True	x	False	x	x	False	x
BC07_65	False	True	False	False	True	False	False	False	x	True	False	False	False	False	x	False	x	x	False	False	False	True	True	False	False	False	True	x	True	x	True	x	x	False	True	x	x	False	False	True	True	False	True	False	False	x	False	False	x
BC07_66	False	x	False	False	True	x	x	False	False	True	False	False	False	False	x	False	True	x	False	x	False	True	False	False	False	False	True	True	True	True	True	True	x	False	x	x	x	False	x	x	False	False	True	False	False	x	False	False	x
BC07_67	False	x	False	False	False	False	False	False	x	True	False	False	False	x	False	False	x	x	False	False	True	False	True	False	False	False	True	x	True	False	True	x	x	False	x	x	False	False	False	False	False	x	True	False	False	x	x	False	x
BC07_72	False	x	False	False	False	x	False	False	False	True	False	True	False	False	x	False	True	x	False	x	False	False	False	False	False	False	True	True	True	True	True	True	x	False	x	x	x	False	x	x	False	False	True	False	True	x	False	False	x
BC07_73	False	x	False	False	False	x	False	False	False	True	False	True	False	False	x	False	True	x	False	x	False	False	False	False	False	False	True	True	True	True	True	True	x	False	x	x	x	False	x	x	False	False	True	False	True	x	False	False	x
BC07_75	False	x	False	False	False	False	False	False	x	True	False	False	False	x	False	False	x	x	False	False	True	False	True	False	False	False	True	x	True	False	True	x	x	False	True	x	False	False	False	False	False	x	True	False	False	x	x	False	x
BC07_78	False	x	False	False	False	x	False	False	False	True	False	True	False	False	x	False	True	x	False	x	True	False	False	False	False	False	True	True	True	True	True	True	x	False	x	x	x	False	x	x	False	False	True	False	False	x	False	False	x
BC07_87	False	x	False	False	False	x	False	False	x	True	False	False	False	x	x	False	x	x	False	x	True	False	True	False	False	False	True	x	True	x	True	x	x	False	x	x	x	False	False	x	False	x	True	False	False	x	x	False	x
BC07_89	False	x	False	False	False	x	False	False	x	True	False	False	False	x	x	False	x	x	False	x	True	False	True	False	False	False	True	x	True	x	True	x	x	False	x	x	x	False	False	x	False	x	True	False	False	x	x	False	x
CELL	A2M	ACTB	AKT2	ANXA1	AR	ARAF	ARNT	ARRB1	ATF2	BAX	BCL2L1	BCL6	BRCA1	BTG3	CAV1	CCND1	CD44	CD82	CREB1	CSNK2B	CTSD	CYP3A4	DDR1	E2F1	E2F4	EEF1G	EGFR	EPHA2	ERBB2	ETS1	ETV1	EZH2	FOS	GABP	GADD45B	HDAC1	HIF1A	HINT1	HMGCR	HSP90AB1	HSPB1	IFI16	IKBKG	INSR	IRF9	ITGB4	KRT15	KRT17	KRT5
BC07LN_02	False	x	False	False	True	x	False	False	x	True	False	False	False	x	x	False	x	x	False	x	True	True	True	False	False	False	True	x	True	x	True	x	x	False	x	x	x	False	False	x	True	x	True	False	False	x	x	False	x
BC07LN_06	x	x	False	False	False	False	False	False	x	True	False	False	False	x	False	False	x	x	False	False	True	False	True	False	False	False	True	x	True	False	True	x	x	False	x	x	False	False	False	False	False	x	True	x	False	x	x	False	x
BC07LN_13	False	x	False	False	False	x	x	False	False	True	False	False	False	False	x	False	True	x	False	x	True	False	False	False	False	False	True	True	True	True	True	True	x	False	x	x	x	False	x	x	False	False	True	False	False	x	False	False	x
BC07LN_15	False	x	False	False	True	x	False	False	x	True	False	False	x	x	x	False	x	x	True	x	True	True	True	x	False	False	True	True	True	x	True	x	x	False	x	x	x	False	False	x	False	x	True	False	False	x	x	x	x
BC07LN_23	False	x	False	False	True	x	False	False	x	True	False	False	False	x	x	False	x	x	False	x	True	True	True	False	False	False	True	x	True	x	True	x	x	False	x	x	x	False	False	x	True	x	True	False	True	x	x	False	x
BC07LN_26	x	x	False	False	True	False	False	False	x	True	False	False	False	x	False	False	x	x	False	False	True	True	True	False	False	False	True	x	True	False	True	x	x	False	x	x	False	False	False	False	False	x	True	x	False	x	x	False	x
BC07LN_29	x	x	False	False	True	x	x	False	False	True	False	False	False	False	x	False	True	x	False	x	False	True	False	False	False	False	True	True	True	True	True	True	x	False	x	x	x	False	x	x	False	False	True	x	False	x	False	False	x
BCO7LN_30	False	x	False	False	True	False	False	False	x	True	False	False	False	x	False	False	x	x	False	False	True	True	True	False	False	False	True	x	True	False	True	x	x	False	x	x	False	False	False	False	False	x	True	False	False	x	x	False	x
BC07LN_31	x	x	False	False	False	x	x	True	x	True	False	False	x	False	x	False	x	x	True	x	False	False	True	x	False	False	True	True	True	x	True	x	x	False	x	x	x	False	x	x	False	False	True	x	False	x	False	x	x
BC07LN_34	False	x	False	False	False	x	False	False	x	True	False	False	False	x	x	False	x	x	False	x	True	False	True	False	False	False	True	x	True	x	True	x	x	False	x	x	x	False	False	x	False	x	True	False	False	x	x	False	x
BC07LN_35	False	x	False	False	True	x	False	False	False	True	False	True	False	False	x	False	True	x	False	x	False	True	True	False	False	False	True	True	True	True	True	True	x	False	x	x	x	False	x	x	False	False	True	False	False	x	False	False	x
BC07LN_36	False	x	False	False	True	x	False	False	x	True	False	False	x	x	x	False	x	x	True	x	True	True	True	x	False	False	True	True	True	x	True	x	x	False	x	x	x	False	False	x	True	x	True	False	False	x	x	x	x
BC07LN_40	False	x	False	False	False	False	False	False	x	True	False	False	False	x	False	False	x	x	False	False	True	False	True	False	False	False	True	x	True	False	True	x	x	False	x	x	False	True	False	False	False	x	True	False	False	x	x	False	x
BC07LN_41	False	x	False	False	True	x	False	False	x	True	False	False	x	x	x	False	x	x	True	x	True	True	True	x	False	False	True	True	True	x	True	x	x	False	x	x	x	False	False	x	False	x	True	False	False	x	x	x	x
BC07LN_42	x	x	False	False	True	False	False	False	x	True	False	False	False	x	False	False	x	x	False	False	True	True	True	False	False	False	True	x	True	False	True	x	x	False	x	x	False	False	False	False	False	x	True	x	False	x	x	False	x
BC07LN_51	False	x	False	False	False	x	False	False	x	True	False	False	False	x	x	False	x	x	False	x	True	False	True	False	True	False	True	x	True	x	True	x	x	False	x	x	x	True	False	x	False	x	True	False	False	x	x	False	x
BC07LN_52	False	x	False	False	False	x	False	False	x	True	False	False	False	x	x	False	x	x	False	x	True	False	True	False	False	False	True	x	True	x	True	x	x	False	x	x	x	False	False	x	True	x	True	False	False	x	x	False	x
BC07LN_57	x	x	False	False	True	x	False	False	x	True	False	False	x	x	x	False	x	x	True	x	True	True	True	x	False	False	True	True	True	x	True	x	x	False	x	x	x	False	False	x	True	x	True	x	False	x	x	x	x
BC07LN_60	False	x	False	False	True	x	False	False	False	True	False	True	False	False	x	False	True	x	False	x	False	True	True	False	False	False	True	True	True	True	True	True	x	False	x	x	x	False	x	x	False	False	True	False	False	x	False	False	x
BC07LN_75	False	x	False	False	False	x	x	True	x	True	False	False	x	False	x	False	x	x	True	x	True	False	True	x	False	False	True	True	True	x	True	x	x	False	x	x	x	False	x	x	False	False	True	False	False	x	False	x	x
BC07LN_79	x	x	False	False	True	x	False	False	x	True	False	False	False	x	x	False	x	x	False	x	True	True	True	False	False	False	True	x	True	x	True	x	x	False	x	x	x	False	False	x	False	x	True	x	False	x	x	False	x
BC07LN_86	x	x	False	False	True	x	False	False	x	True	False	False	False	x	x	False	x	x	False	x	True	True	True	False	False	False	True	x	True	x	True	x	x	False	x	x	x	False	False	x	False	x	True	x	False	x	x	False	x
BC07LN_91	x	x	False	False	True	x	False	False	x	True	False	False	x	False	x	False	x	x	True	x	True	True	True	x	False	False	True	True	True	x	True	x	x	True	x	x	x	False	False	x	False	False	True	x	False	x	False	x	x
BC07LN_95	x	x	False	False	False	x	x	False	False	True	False	False	False	False	x	False	True	x	False	x	False	False	False	False	False	True	True	True	True	True	True	True	x	False	x	x	x	False	x	x	False	False	True	x	False	x	False	False	x
CELL	A2M	ACTB	AKT2	ANXA1	AR	ARAF	ARNT	ARRB1	ATF2	BAX	BCL2L1	BCL6	BRCA1	BTG3	CAV1	CCND1	CD44	CD82	CREB1	CSNK2B	CTSD	CYP3A4	DDR1	E2F1	E2F4	EEF1G	EGFR	EPHA2	ERBB2	ETS1	ETV1	EZH2	FOS	GABP	GADD45B	HDAC1	HIF1A	HINT1	HMGCR	HSP90AB1	HSPB1	IFI16	IKBKG	INSR	IRF9	ITGB4	KRT15	KRT17	KRT5
BC08_06	False	x	False	False	False	x	False	False	x	True	False	False	False	x	x	False	x	x	False	x	True	False	True	False	False	False	True	x	True	x	True	x	x	False	x	x	x	False	False	x	False	x	True	False	False	x	x	False	x
BC08_08	False	x	False	False	False	x	False	False	False	True	False	True	False	False	x	False	True	x	False	x	False	False	False	False	False	True	True	True	True	True	True	True	x	False	x	x	x	False	x	x	False	False	True	False	False	x	False	False	x
BC08_22	False	x	False	False	False	False	False	False	x	True	False	False	False	x	False	False	x	x	False	False	True	False	True	False	False	False	True	x	True	False	True	x	x	False	x	x	False	False	False	False	False	x	True	False	False	x	x	False	x
BC08_24	False	x	False	False	False	x	False	False	x	True	False	False	x	False	x	False	x	x	True	x	False	False	True	x	False	False	True	True	True	x	True	x	x	False	x	x	x	False	False	x	False	False	True	False	False	x	False	x	x
BC08_27	False	x	False	False	False	x	False	False	x	True	False	False	x	x	x	x	x	x	True	x	True	False	True	x	False	False	True	True	True	x	True	x	x	True	x	x	x	False	False	x	False	x	True	False	False	x	x	x	x
BC08_33	False	x	False	False	False	x	False	False	x	True	False	False	False	False	x	False	x	x	False	x	False	False	False	False	False	False	True	x	True	x	True	x	x	False	x	x	x	False	False	x	False	False	True	False	False	x	False	False	x
BC08_36	False	x	False	False	False	False	False	False	x	True	False	False	False	x	False	False	x	x	False	False	True	False	True	False	False	False	True	x	True	False	True	x	x	False	x	x	False	False	False	False	False	x	True	False	False	x	x	False	x
BC08_48	False	x	False	False	False	x	False	False	x	True	False	False	x	False	x	False	x	x	True	x	False	False	True	x	False	False	True	True	True	x	True	x	x	False	x	x	x	True	False	x	False	False	True	False	False	x	False	x	x
BC08_51	False	x	False	False	False	x	False	False	x	True	False	False	False	False	x	False	x	x	False	x	False	False	False	False	False	True	True	x	True	x	True	x	x	False	x	x	x	False	False	x	False	False	True	False	True	x	False	False	x
BC08_56	False	x	False	False	False	x	False	False	x	True	False	False	False	False	x	False	x	x	False	x	False	False	False	False	False	False	True	x	True	x	True	x	x	False	x	x	x	False	False	x	False	False	True	False	False	x	False	False	x
BC08_59	False	x	False	True	False	x	x	False	x	True	False	False	False	False	x	False	x	x	False	x	False	False	False	False	False	False	True	x	True	x	True	x	x	False	x	x	x	False	x	x	False	False	True	False	True	x	False	x	x
BC08_70	False	x	False	False	False	x	x	False	False	True	False	False	False	False	x	False	True	x	False	x	False	False	False	False	False	False	True	True	True	True	True	True	x	False	x	x	x	False	x	x	False	False	True	False	False	x	False	False	x
BC08_73	False	x	False	False	False	False	False	False	x	True	False	False	False	x	False	False	x	x	False	False	True	False	True	False	False	False	True	x	True	False	True	x	x	False	x	x	False	True	False	False	False	x	True	False	False	x	x	False	x
BC08_94	False	x	False	True	False	x	False	False	x	True	False	False	False	False	x	False	x	x	False	x	False	False	True	False	False	True	True	x	True	x	True	x	x	False	True	x	x	False	False	x	False	False	True	False	False	x	False	False	x
BC08_95	False	x	False	False	False	False	False	False	x	True	False	False	False	x	False	False	x	x	False	False	True	False	True	False	False	False	True	x	True	False	True	x	x	False	x	x	False	False	False	False	False	x	True	False	False	x	x	False	x
CELL	A2M	ACTB	AKT2	ANXA1	AR	ARAF	ARNT	ARRB1	ATF2	BAX	BCL2L1	BCL6	BRCA1	BTG3	CAV1	CCND1	CD44	CD82	CREB1	CSNK2B	CTSD	CYP3A4	DDR1	E2F1	E2F4	EEF1G	EGFR	EPHA2	ERBB2	ETS1	ETV1	EZH2	FOS	GABP	GADD45B	HDAC1	HIF1A	HINT1	HMGCR	HSP90AB1	HSPB1	IFI16	IKBKG	INSR	IRF9	ITGB4	KRT15	KRT17	KRT5
BC10_09	False	x	False	False	False	x	False	False	x	True	False	False	False	False	x	False	x	x	False	x	False	False	False	False	False	False	True	x	True	x	True	x	x	False	x	x	x	False	False	x	False	False	True	False	False	x	False	False	x
BC10_16	False	True	False	False	False	False	False	False	x	True	False	False	False	False	x	False	x	x	False	False	False	False	True	False	False	False	True	x	True	x	True	x	x	False	x	x	x	False	False	True	True	False	True	False	False	x	False	False	x
BC10_47	x	x	False	False	False	x	False	False	x	True	False	False	False	False	x	False	x	x	False	x	False	False	False	False	False	False	True	x	True	x	True	x	x	False	True	x	x	False	False	x	False	False	True	x	False	x	False	False	x
BC10_54	False	x	False	False	False	False	False	False	x	True	False	False	False	x	False	False	x	x	False	False	True	False	True	False	False	False	True	x	True	False	True	x	x	False	x	x	False	False	False	False	False	x	True	False	False	x	x	False	x
BC10_58	False	x	False	True	False	False	False	False	x	True	False	False	False	x	False	False	x	x	False	False	True	False	True	False	False	False	True	x	True	False	True	x	x	False	x	x	False	False	False	False	False	x	True	False	False	x	x	False	x
BC10_69	False	x	False	False	False	False	False	False	x	True	False	False	False	x	False	False	x	x	False	False	True	False	True	False	False	False	True	x	True	False	True	x	x	False	x	x	False	False	False	False	False	x	True	False	False	x	x	False	x
BC10_73	x	x	False	False	False	x	False	False	x	True	False	False	x	False	x	False	x	x	True	x	False	False	True	x	False	False	True	True	True	x	True	x	x	False	x	x	x	False	False	x	False	False	True	x	False	x	False	x	x
BC10_80	x	x	False	False	False	x	x	False	False	True	False	False	False	False	x	False	True	x	False	x	True	False	False	False	True	False	True	True	True	True	True	True	x	False	x	x	x	False	x	x	False	False	True	x	False	x	False	False	x
BC10_81	False	x	False	False	False	x	False	False	x	True	False	False	False	False	x	False	x	x	False	x	False	False	False	False	False	False	True	x	True	x	True	x	x	False	x	x	x	False	False	x	False	False	True	False	False	x	False	False	x
BC10_85	False	x	False	False	False	x	False	False	x	True	False	False	False	x	x	False	x	x	False	x	True	False	True	False	False	False	True	x	True	x	True	x	x	False	x	x	x	False	False	x	False	x	True	False	False	x	x	False	x
BC10_95	False	x	False	False	False	False	False	False	x	True	False	False	False	x	False	False	x	x	False	False	True	False	True	False	False	False	True	x	True	False	True	x	x	False	x	x	False	False	False	False	False	x	True	False	False	x	x	False	x
CELL	A2M	ACTB	AKT2	ANXA1	AR	ARAF	ARNT	ARRB1	ATF2	BAX	BCL2L1	BCL6	BRCA1	BTG3	CAV1	CCND1	CD44	CD82	CREB1	CSNK2B	CTSD	CYP3A4	DDR1	E2F1	E2F4	EEF1G	EGFR	EPHA2	ERBB2	ETS1	ETV1	EZH2	FOS	GABP	GADD45B	HDAC1	HIF1A	HINT1	HMGCR	HSP90AB1	HSPB1	IFI16	IKBKG	INSR	IRF9	ITGB4	KRT15	KRT17	KRT5
BC11_01	False	True	False	False	False	False	False	False	x	True	False	False	False	False	x	False	x	x	False	False	False	False	False	False	False	False	True	x	True	x	True	x	x	False	x	x	x	False	False	True	True	False	True	False	True	x	False	False	x
BC11_04	False	x	False	True	False	x	False	False	x	True	False	False	x	x	x	x	x	x	True	x	True	False	True	False	True	False	True	True	True	x	True	x	x	False	x	x	x	False	False	x	False	x	True	False	False	x	x	x	x
BC11_07	False	x	False	True	False	x	False	False	x	True	False	False	x	x	x	x	x	x	True	x	True	False	True	x	False	False	True	True	True	x	True	x	x	False	x	x	x	False	False	x	False	x	True	False	True	x	x	x	x
BC11_28	False	x	False	False	False	x	False	False	x	True	False	False	False	False	x	False	x	x	False	x	False	False	True	False	False	False	True	x	True	x	True	x	x	False	x	x	x	False	False	x	False	False	True	False	False	x	False	False	x
BC11_43	False	x	False	True	False	x	False	False	x	True	False	False	False	False	x	False	x	x	False	x	True	False	False	False	False	True	True	x	True	x	True	x	x	False	x	x	x	False	False	x	False	False	True	False	False	x	False	False	x
BC11_56	False	x	False	True	False	x	False	False	x	True	False	True	x	False	x	False	x	False	True	x	False	False	True	x	False	False	True	True	True	x	True	True	x	False	x	x	False	False	x	x	False	False	True	False	False	x	False	False	False
BC11_69	False	x	False	False	False	x	False	False	x	True	False	False	False	x	x	False	x	x	False	x	True	False	True	False	False	False	True	x	True	x	True	x	x	False	x	x	x	False	False	x	False	x	True	False	False	x	x	False	x
BC11_70	False	x	False	False	False	False	False	False	x	True	False	False	False	x	False	False	x	x	False	False	True	False	True	False	False	False	True	x	True	False	True	x	x	False	x	x	False	False	False	False	False	x	True	False	False	x	x	False	x
BC11_81	False	x	False	False	False	x	x	False	False	True	False	False	False	False	x	False	True	x	False	x	False	False	True	False	False	False	True	True	True	True	True	True	x	False	x	x	x	False	x	x	False	False	True	False	False	x	False	False	x
BC11_88	False	x	False	False	False	x	False	False	False	True	False	True	False	False	x	False	True	x	False	x	False	False	False	False	False	False	True	True	True	True	True	True	x	False	x	x	x	False	x	x	False	False	True	False	False	x	False	False	x
[truncated: 54 more columns]

## Sheet: Foglio4
STROMAL CELL ATTRACTORS
CELL	A2M	ACTB	AKT2	ANXA1	AR	ARAF	ARNT	ARRB1	ATF2	BAX	BCL2L1	BCL6	BRCA1	BTG3	CAV1	CCND1	CD44	CD82	CREB1	CSNK2B	CTSD	CYP3A4	DDR1	E2F1	E2F4	EEF1G	EGFR	EPHA2	ERBB2	ETS1	ETV1	EZH2	FOS	GABP	GADD45B	HDAC1	HIF1A	HINT1	HMGCR	HSP90AB1	HSPB1	IFI16	IKBKG	INSR	IRF9	ITGB4	KRT15	KRT17	KRT5
BC01_50	False	x	False	False	False	x	False	False	x	True	False	False	False	False	x	False	x	x	False	x	False	False	False	False	False	True	True	x	True	x	True	x	x	False	x	x	x	False	False	x	False	False	True	False	False	x	False	False	x
BC01_74	False	x	False	False	False	x	False	False	x	True	False	False	x	x	x	x	x	x	True	x	True	False	True	x	False	False	True	True	True	x	True	x	x	False	x	x	x	False	False	x	False	x	True	False	False	x	x	x	x
CELL	A2M	ACTB	AKT2	ANXA1	AR	ARAF	ARNT	ARRB1	ATF2	BAX	BCL2L1	BCL6	BRCA1	BTG3	CAV1	CCND1	CD44	CD82	CREB1	CSNK2B	CTSD	CYP3A4	DDR1	E2F1	E2F4	EEF1G	EGFR	EPHA2	ERBB2	ETS1	ETV1	EZH2	FOS	GABP	GADD45B	HDAC1	HIF1A	HINT1	HMGCR	HSP90AB1	HSPB1	IFI16	IKBKG	INSR	IRF9	ITGB4	KRT15	KRT17	KRT5
BC06_08	False	x	False	False	False	x	False	False	x	True	False	False	False	False	x	False	x	x	False	x	False	False	False	False	False	False	True	x	True	x	True	x	x	False	x	x	x	False	False	x	False	False	True	False	False	x	False	False	x
BC06_43	False	x	False	False	False	False	False	False	x	True	False	False	False	x	False	False	x	x	False	False	True	False	True	False	True	False	True	x	True	False	True	x	x	False	x	x	False	False	False	False	False	x	True	False	False	x	x	False	x
CELL	A2M	ACTB	AKT2	ANXA1	AR	ARAF	ARNT	ARRB1	ATF2	BAX	BCL2L1	BCL6	BRCA1	BTG3	CAV1	CCND1	CD44	CD82	CREB1	CSNK2B	CTSD	CYP3A4	DDR1	E2F1	E2F4	EEF1G	EGFR	EPHA2	ERBB2	ETS1	ETV1	EZH2	FOS	GABP	GADD45B	HDAC1	HIF1A	HINT1	HMGCR	HSP90AB1	HSPB1	IFI16	IKBKG	INSR	IRF9	ITGB4	KRT15	KRT17	KRT5
BC07_23	False	x	False	False	False	False	False	False	x	True	False	False	False	x	False	False	x	x	False	False	True	False	True	False	False	False	True	x	True	False	True	x	x	False	x	x	False	False	False	False	False	x	True	False	False	x	x	False	x
BC07_42	False	x	False	False	False	x	False	False	x	True	False	True	x	False	x	False	x	False	True	x	False	False	True	x	False	False	True	True	True	x	True	True	x	False	True	x	False	False	x	x	False	False	True	False	False	x	False	False	False
BC07_44	False	x	False	False	False	x	x	False	False	True	False	False	False	False	x	False	True	x	False	x	False	False	False	False	False	False	True	True	True	True	True	True	x	False	True	x	x	False	x	x	False	False	True	False	False	x	False	False	x
BC07_52	x	x	False	False	False	x	False	False	x	True	False	False	False	x	x	False	x	x	False	x	True	False	True	False	True	False	True	x	True	x	True	x	x	False	x	x	x	False	False	x	False	x	True	x	False	x	x	False	x
CELL	A2M	ACTB	AKT2	ANXA1	AR	ARAF	ARNT	ARRB1	ATF2	BAX	BCL2L1	BCL6	BRCA1	BTG3	CAV1	CCND1	CD44	CD82	CREB1	CSNK2B	CTSD	CYP3A4	DDR1	E2F1	E2F4	EEF1G	EGFR	EPHA2	ERBB2	ETS1	ETV1	EZH2	FOS	GABP	GADD45B	HDAC1	HIF1A	HINT1	HMGCR	HSP90AB1	HSPB1	IFI16	IKBKG	INSR	IRF9	ITGB4	KRT15	KRT17	KRT5
BC08_01	False	x	False	False	False	x	False	False	x	True	False	False	x	x	x	x	x	x	True	x	True	False	True	x	False	False	True	True	True	x	True	x	x	False	x	x	x	False	False	x	False	x	True	False	False	x	x	x	x
BC08_04	False	x	False	False	True	x	False	False	x	True	False	False	x	x	x	False	x	x	True	x	True	True	True	x	False	False	True	True	True	x	True	x	x	False	x	x	x	True	False	x	False	x	True	False	False	x	x	x	x
BC08_31	False	x	False	False	False	x	False	False	x	True	False	False	x	x	x	x	x	x	True	x	True	False	True	x	False	False	True	True	True	x	True	x	x	False	x	x	x	False	False	x	False	x	True	False	False	x	x	x	x
BC08_54	False	x	False	False	False	x	False	False	x	True	False	False	False	x	x	False	x	x	False	x	True	False	True	False	False	False	True	x	True	x	True	x	x	False	x	x	x	False	False	x	False	x	True	False	False	x	x	False	x
BC08_83	False	x	False	False	False	x	False	False	x	True	False	False	False	x	x	False	x	x	False	x	True	False	True	False	False	False	True	x	True	x	True	x	x	False	x	x	x	False	False	x	False	x	True	False	False	x	x	False	x
BC08_88	False	x	False	False	False	x	False	False	x	True	False	False	x	x	x	x	x	x	True	x	True	False	True	x	False	False	True	True	True	x	True	x	x	False	x	x	x	False	False	x	False	x	True	False	False	x	x	x	x
CELL	A2M	ACTB	AKT2	ANXA1	AR	ARAF	ARNT	ARRB1	ATF2	BAX	BCL2L1	BCL6	BRCA1	BTG3	CAV1	CCND1	CD44	CD82	CREB1	CSNK2B	CTSD	CYP3A4	DDR1	E2F1	E2F4	EEF1G	EGFR	EPHA2	ERBB2	ETS1	ETV1	EZH2	FOS	GABP	GADD45B	HDAC1	HIF1A	HINT1	HMGCR	HSP90AB1	HSPB1	IFI16	IKBKG	INSR	IRF9	ITGB4	KRT15	KRT17	KRT5
BC10_20	False	x	False	False	False	x	False	False	x	True	False	False	False	x	x	False	x	x	False	x	True	False	True	False	False	False	True	x	True	x	True	x	x	False	x	x	x	False	False	x	False	x	True	False	False	x	x	False	x
BC10_67	False	x	False	False	False	x	False	False	x	True	False	False	False	x	x	False	x	x	False	x	True	False	True	False	False	False	True	x	True	x	True	x	x	False	x	x	x	False	False	x	False	x	True	False	False	x	x	False	x
[truncated: 54 more columns]

## Sheet: Foglio5
IMMUNE Bcell ATTRACTORS
CELL	A2M	ACTB	AKT2	ANXA1	AR	ARAF	ARNT	ARRB1	ATF2	BAX	BCL2L1	BCL6	BRCA1	BTG3	CAV1	CCND1	CD44	CD82	CREB1	CSNK2B	CTSD	CYP3A4	DDR1	E2F1	E2F4	EEF1G	EGFR	EPHA2	ERBB2	ETS1	ETV1	EZH2	FOS	GABP	GADD45B	HDAC1	HIF1A	HINT1	HMGCR	HSP90AB1	HSPB1	IFI16	IKBKG	INSR	IRF9	ITGB4	KRT15	KRT17	KRT5
BC03_06	False	x	False	False	False	False	False	False	x	True	False	False	False	x	False	False	x	x	False	False	True	False	True	False	False	False	True	x	True	False	True	x	x	False	x	x	False	False	False	False	False	x	True	False	False	x	x	False	x
BC03_24	False	x	False	False	False	x	False	False	x	True	False	True	x	False	x	False	x	False	True	x	True	False	True	x	False	False	True	True	True	x	True	True	x	False	x	x	False	False	x	x	False	False	True	False	False	x	False	False	False
BC03_53	False	x	False	False	False	x	False	False	x	True	False	False	x	x	x	x	x	x	True	x	True	False	True	x	False	False	True	True	True	x	True	x	x	False	x	x	x	False	False	x	True	x	True	False	False	x	x	x	x
BC03_60	False	x	False	False	False	x	False	False	False	True	False	True	False	False	x	False	True	x	False	x	False	False	False	False	False	False	True	True	True	True	True	True	x	False	x	x	x	False	x	x	False	False	True	False	False	x	False	False	x
BC03_81	False	x	False	False	False	x	x	False	False	True	False	False	False	False	x	False	True	x	False	x	False	False	False	False	False	False	True	True	True	True	True	True	x	False	x	x	x	False	x	x	False	False	True	False	False	x	False	False	x
BC03_86	x	x	False	False	False	x	False	False	x	True	False	False	x	x	x	x	x	x	True	x	True	False	True	x	False	False	True	True	True	x	True	x	x	False	x	x	x	False	False	x	False	x	True	x	False	x	x	x	x
BC03_93	x	x	False	False	False	x	x	False	x	True	False	False	False	False	x	False	x	x	True	x	False	False	True	x	False	False	True	True	True	x	True	x	x	False	x	x	x	False	x	x	False	False	True	x	False	x	False	x	x
CELL	A2M	ACTB	AKT2	ANXA1	AR	ARAF	ARNT	ARRB1	ATF2	BAX	BCL2L1	BCL6	BRCA1	BTG3	CAV1	CCND1	CD44	CD82	CREB1	CSNK2B	CTSD	CYP3A4	DDR1	E2F1	E2F4	EEF1G	EGFR	EPHA2	ERBB2	ETS1	ETV1	EZH2	FOS	GABP	GADD45B	HDAC1	HIF1A	HINT1	HMGCR	HSP90AB1	HSPB1	IFI16	IKBKG	INSR	IRF9	ITGB4	KRT15	KRT17	KRT5
BC03LN_01	x	x	False	False	False	x	x	False	x	True	False	False	x	x	x	x	x	x	False	x	True	False	True	False	False	False	True	x	True	x	True	x	x	True	x	x	x	False	x	x	False	x	True	x	False	x	x	x	x
BC03LN_06	False	x	False	False	False	False	False	False	x	True	False	False	False	x	False	False	x	x	False	False	True	False	True	False	False	False	True	x	True	False	True	x	x	False	x	x	False	False	False	False	False	x	True	False	False	x	x	False	x
BC03LN_10	False	x	False	False	False	False	False	False	x	True	False	False	False	x	False	False	x	x	False	False	True	False	True	False	False	False	True	x	True	False	True	x	x	False	x	x	False	False	False	False	False	x	True	False	False	x	x	False	x
BC03LN_11	False	x	False	False	False	False	False	False	x	True	False	False	False	x	False	False	x	x	False	False	True	False	True	False	True	False	True	x	True	False	True	x	x	False	x	x	False	False	False	False	False	x	True	False	False	x	x	False	x
BC03LN_13	False	x	False	False	False	x	x	False	x	True	False	False	x	x	x	x	x	x	False	x	True	False	True	False	False	False	True	x	True	x	True	x	x	True	x	x	x	False	x	x	False	x	True	False	False	x	x	x	x
BC03LN_17	x	x	False	False	False	x	False	False	False	True	False	True	False	False	x	False	True	x	False	x	False	False	False	False	False	False	True	True	True	True	True	True	x	False	x	x	x	False	x	x	False	False	True	x	False	x	False	False	x
BC03LN_20	x	x	False	False	False	x	False	False	x	True	False	False	x	x	x	x	x	x	True	x	True	False	True	x	False	False	True	True	True	x	True	x	x	True	x	x	x	False	False	x	False	x	True	x	False	x	x	x	x
BC03LN_21	x	x	False	False	False	x	False	False	False	True	False	True	False	False	x	False	True	x	False	x	False	False	False	False	True	False	True	True	True	True	True	True	x	False	x	x	x	False	x	x	False	False	True	x	False	x	False	False	x
BC03LN_26	False	x	False	False	False	x	False	False	x	True	False	True	x	False	x	False	True	False	True	x	False	False	True	False	True	False	True	True	True	x	True	True	x	False	False	x	False	False	x	x	False	False	True	False	False	x	False	False	False
BC03LN_27	False	x	False	False	False	x	False	False	x	True	False	False	x	x	x	x	x	x	True	x	True	False	True	x	False	False	True	True	True	x	True	x	x	False	x	x	x	False	False	x	False	x	True	False	False	x	x	x	x
BC03LN_31	False	x	False	False	False	x	x	False	x	True	False	False	x	False	x	False	x	x	True	x	False	False	False	False	True	True	True	True	True	x	True	x	x	False	x	x	x	False	x	x	False	False	True	False	False	x	False	x	x
BC03LN_32	x	x	False	False	False	False	False	False	x	True	False	False	False	x	False	False	x	x	False	False	True	False	True	False	False	False	True	x	True	False	True	x	x	False	x	x	False	False	False	False	False	x	True	x	False	x	x	False	x
BC03LN_34	False	x	False	False	False	x	False	False	x	True	False	False	x	x	x	x	x	x	True	x	True	False	True	x	False	False	True	True	True	x	True	x	x	False	x	x	x	False	False	x	False	x	True	False	False	x	x	x	x
BC03LN_37	x	x	False	False	False	False	False	False	x	True	False	False	False	x	False	False	x	x	False	False	True	False	True	False	True	False	True	x	True	False	True	x	x	False	x	x	False	False	False	False	False	x	True	x	False	x	x	False	x
BC03LN_38	False	x	False	False	False	x	x	False	x	True	False	True	x	False	x	False	True	x	False	x	False	False	False	False	False	False	True	True	True	True	True	True	x	True	x	x	x	False	x	x	False	False	True	False	False	x	False	False	False
BC03LN_42	False	x	False	False	False	x	False	False	False	True	False	True	False	False	x	False	True	x	False	x	False	False	False	False	True	False	True	True	True	True	True	True	x	False	x	x	x	False	x	x	False	False	True	False	False	x	False	False	x
BC03LN_44	x	x	False	False	False	False	False	False	x	True	False	False	False	x	False	False	x	x	False	False	True	False	True	False	False	False	True	x	True	False	True	x	x	False	x	x	False	False	False	False	False	x	True	x	False	x	x	False	x
BC03LN_48	x	x	False	False	False	x	False	False	x	True	False	True	x	False	x	False	x	False	True	x	False	False	True	x	False	False	True	True	True	x	True	True	x	False	x	x	False	False	x	x	False	False	True	x	False	x	False	False	False
BC03LN_49	x	x	False	False	False	False	False	False	x	True	False	False	False	x	False	False	x	x	False	False	True	False	True	False	False	False	True	x	True	False	True	x	x	False	x	x	False	False	False	False	False	x	True	x	False	x	x	False	x
BC03LN_50	False	x	False	False	False	x	False	False	x	True	False	True	x	False	x	False	x	False	True	x	False	False	True	x	False	False	True	True	True	x	True	True	x	False	x	x	False	False	x	x	False	False	True	False	False	x	False	False	False
BC03LN_51	x	x	False	False	False	x	x	False	x	True	False	False	x	False	x	False	x	x	False	x	False	False	False	False	False	True	True	x	True	x	True	x	x	True	x	x	x	False	x	x	False	False	True	x	False	x	False	x	x
BC03LN_62	x	x	False	False	False	x	False	False	x	True	False	False	False	x	x	False	x	x	False	x	True	False	True	False	False	False	True	x	True	x	True	x	x	False	x	x	x	False	False	x	False	x	True	x	False	x	x	False	x
BC03LN_63	False	x	False	False	False	False	False	False	x	True	False	False	False	x	False	False	x	x	False	False	True	False	True	False	False	False	True	x	True	False	True	x	x	False	x	x	False	False	False	False	False	x	True	False	False	x	x	False	x
BC03LN_64	False	x	False	False	False	x	False	False	x	True	False	False	x	x	x	x	x	x	True	x	True	False	True	x	False	False	True	True	True	x	True	x	x	False	x	x	x	False	False	x	False	x	True	False	False	x	x	x	x
BC03LN_65	x	x	False	False	False	x	False	False	x	True	False	True	x	False	x	False	True	False	True	x	True	False	True	False	True	False	True	True	True	x	True	True	x	False	False	x	False	False	x	x	False	False	True	x	False	x	False	False	False
BC03LN_68	False	x	False	False	False	x	False	False	x	True	False	False	x	x	x	x	x	x	True	x	True	False	True	x	False	False	True	True	True	x	True	x	x	False	x	x	x	False	False	x	False	x	True	False	False	x	x	x	x
BC03LN_69	False	x	False	False	False	False	False	False	x	True	False	False	False	x	False	False	x	x	False	False	True	False	True	False	False	False	True	x	True	False	True	x	x	False	x	x	False	False	False	False	False	x	True	False	False	x	x	False	x
BC03LN_70	False	x	False	False	False	x	False	False	x	True	False	False	False	x	x	False	x	x	False	x	True	False	True	False	False	False	True	x	True	x	True	x	x	False	x	x	x	False	False	x	False	x	True	False	False	x	x	False	x
BC03LN_71	False	x	False	False	False	x	False	False	x	True	False	False	False	x	x	False	x	x	False	x	True	False	True	False	False	False	True	x	True	x	True	x	x	False	x	x	x	False	False	x	False	x	True	False	False	x	x	False	x
BC03LN_72	x	False	False	False	x	False	False	x	True	False	False	False	x	x	False	x	x	False	x	True	False	True	False	False	False	True	x	True	x	True	x	x	False	x	x	x	False	False	x	False	x	True	True	False	x	x	False	x	x
BC03LN_74	False	x	False	False	False	x	False	False	x	True	False	False	False	x	x	False	x	x	False	x	True	False	True	False	False	False	True	x	True	x	True	x	x	False	x	x	x	False	False	x	False	x	True	False	False	x	x	False	x
BC03LN_79	False	x	False	False	False	x	False	False	False	True	False	True	False	False	x	False	True	x	False	x	False	False	False	False	False	False	True	True	True	True	True	True	x	False	x	x	x	False	x	x	False	False	True	False	False	x	False	False	x
BC03LN_85	False	x	False	False	False	x	False	False	x	True	False	False	x	x	x	x	x	x	True	x	True	False	True	x	False	False	True	True	True	x	True	x	x	True	x	x	x	False	False	x	False	x	True	False	False	x	x	x	x
BC03LN_93	False	x	False	False	False	False	False	False	x	True	False	False	False	x	False	False	x	x	False	False	True	False	True	False	False	False	True	x	True	False	True	x	x	False	x	x	False	False	False	False	False	x	True	False	False	x	x	False	x
BC03LN_95	False	x	False	False	False	x	False	False	x	True	False	True	x	False	x	False	x	False	True	x	False	False	True	x	False	False	True	True	True	x	True	True	x	False	x	x	False	False	x	x	False	False	True	False	True	x	False	False	False
CELL	A2M	ACTB	AKT2	ANXA1	AR	ARAF	ARNT	ARRB1	ATF2	BAX	BCL2L1	BCL6	BRCA1	BTG3	CAV1	CCND1	CD44	CD82	CREB1	CSNK2B	CTSD	CYP3A4	DDR1	E2F1	E2F4	EEF1G	EGFR	EPHA2	ERBB2	ETS1	ETV1	EZH2	FOS	GABP	GADD45B	HDAC1	HIF1A	HINT1	HMGCR	HSP90AB1	HSPB1	IFI16	IKBKG	INSR	IRF9	ITGB4	KRT15	KRT17	KRT5
BC06_04	x	x	False	True	False	x	False	False	x	True	False	False	False	x	x	False	x	x	False	x	True	False	True	False	False	False	True	x	True	x	True	x	x	False	x	x	x	True	False	x	False	x	True	x	False	x	x	False	x
BC06_21	False	x	False	False	False	False	False	False	x	True	False	False	False	x	False	False	x	x	False	False	True	False	True	False	False	False	True	x	True	False	True	x	x	False	x	x	False	False	False	False	False	x	True	False	False	x	x	False	x
BC06_25	x	x	False	False	False	x	False	False	x	True	False	False	False	x	x	False	x	x	False	x	True	False	True	False	False	False	True	x	True	x	True	x	x	False	x	x	x	False	False	x	False	x	True	x	False	x	x	False	x
BC06_26	False	x	False	False	False	x	False	False	x	True	False	False	False	x	x	False	x	x	False	x	True	False	True	False	False	False	True	x	True	x	True	x	x	False	x	x	x	False	False	x	False	x	True	False	False	x	x	False	x
BC06_29	x	x	False	False	False	x	False	False	x	True	False	False	False	x	x	False	x	x	False	x	True	False	True	False	False	False	True	x	True	x	True	x	x	False	x	x	x	False	False	x	False	x	True	x	True	x	x	False	x
BC06_40	False	x	False	False	False	x	x	False	x	True	False	False	x	x	x	x	x	x	False	x	True	False	True	False	False	False	True	x	True	x	True	x	x	True	x	x	x	False	x	x	False	x	True	False	False	x	x	x	x
CELL	A2M	ACTB	AKT2	ANXA1	AR	ARAF	ARNT	ARRB1	ATF2	BAX	BCL2L1	BCL6	BRCA1	BTG3	CAV1	CCND1	CD44	CD82	CREB1	CSNK2B	CTSD	CYP3A4	DDR1	E2F1	E2F4	EEF1G	EGFR	EPHA2	ERBB2	ETS1	ETV1	EZH2	FOS	GABP	GADD45B	HDAC1	HIF1A	HINT1	HMGCR	HSP90AB1	HSPB1	IFI16	IKBKG	INSR	IRF9	ITGB4	KRT15	KRT17	KRT5
BC07_63	False	x	False	False	False	x	x	False	False	True	False	False	False	False	x	False	True	x	False	x	False	False	False	False	False	False	True	True	True	True	True	True	x	False	x	x	x	False	x	x	False	False	True	False	False	x	False	False	x
BC07_68	False	x	False	False	False	x	x	False	False	True	False	False	False	False	x	False	True	x	False	x	False	False	False	False	False	False	True	True	True	True	True	True	x	False	x	x	x	False	x	x	False	False	True	False	False	x	False	False	x
BC07_80	False	x	False	False	False	x	False	False	x	True	False	False	False	x	x	False	x	x	False	x	True	False	True	False	False	False	True	x	True	x	True	x	x	False	x	x	x	True	False	x	False	x	True	False	False	x	x	False	x
CELL	A2M	ACTB	AKT2	ANXA1	AR	ARAF	ARNT	ARRB1	ATF2	BAX	BCL2L1	BCL6	BRCA1	BTG3	CAV1	CCND1	CD44	CD82	CREB1	CSNK2B	CTSD	CYP3A4	DDR1	E2F1	E2F4	EEF1G	EGFR	EPHA2	ERBB2	ETS1	ETV1	EZH2	FOS	GABP	GADD45B	HDAC1	HIF1A	HINT1	HMGCR	HSP90AB1	HSPB1	IFI16	IKBKG	INSR	IRF9	ITGB4	KRT15	KRT17	KRT5
BC07LN_03	x	x	False	False	False	x	x	False	False	True	False	False	False	False	x	False	True	x	False	x	True	False	True	False	False	True	True	True	True	True	True	True	x	False	x	x	x	False	x	x	False	False	True	x	False	x	False	False	x
BC07LN_05	False	x	False	False	False	x	False	False	x	True	False	False	False	False	x	False	x	x	False	x	False	False	False	False	False	True	True	x	True	x	True	x	x	False	x	x	x	False	False	x	False	False	True	False	False	x	False	False	x
BCO7LN_18	False	x	False	False	False	False	False	False	x	True	False	False	False	x	False	False	x	x	False	False	True	False	True	False	True	False	True	x	True	False	True	x	x	False	x	x	False	False	False	False	False	x	True	False	False	x	x	False	x
BC07LN_22	False	x	False	False	False	False	False	False	x	True	False	False	False	x	False	False	x	x	False	False	True	False	True	False	False	False	True	x	True	False	True	x	x	False	x	x	False	False	False	False	False	x	True	False	False	x	x	False	x
BC07LN_27	False	x	False	False	False	x	False	False	x	True	False	False	False	False	x	False	x	x	False	x	False	False	False	False	False	True	True	x	True	x	True	x	x	False	x	x	x	False	False	x	False	False	True	False	False	x	False	False	x
BC07LN_49	False	x	False	False	False	x	False	False	x	True	False	False	False	x	x	False	x	x	False	x	True	False	True	False	True	False	True	x	True	x	True	x	x	False	x	x	x	False	False	x	False	x	True	False	False	x	x	False	x
BC07LN_50	x	x	False	False	False	False	False	False	x	True	False	False	False	x	False	False	x	x	False	False	True	False	True	False	False	False	True	x	True	False	True	x	x	False	x	x	False	False	False	False	False	x	True	x	False	x	x	False	x
BC07LN_53	False	x	False	False	False	x	False	False	x	True	False	False	False	x	x	False	x	x	False	x	True	False	True	False	False	False	True	x	True	x	True	x	x	False	x	x	x	True	False	x	False	x	True	False	False	x	x	False	x
BC07LN_62	x	x	False	False	False	x	False	False	x	True	False	False	x	False	x	False	x	x	True	x	False	False	True	False	True	True	True	True	True	x	True	x	x	False	x	x	x	False	False	x	False	False	True	x	False	x	False	x	x
BC07LN_67	x	x	False	False	False	False	False	False	x	True	False	False	False	x	False	False	x	x	False	False	True	False	True	False	False	False	True	x	True	False	True	x	x	False	x	x	False	False	False	False	False	x	True	x	False	x	x	False	x
BC07LN_68	False	x	False	False	False	x	False	False	x	True	False	False	x	False	x	False	x	x	True	x	False	False	True	x	False	True	True	True	True	x	True	x	x	False	x	x	x	True	False	x	False	False	True	False	False	x	False	x	x
BC07LN_71	x	x	False	False	False	x	False	False	False	True	False	True	False	False	x	False	True	x	False	x	False	False	False	False	False	True	True	True	True	True	True	True	x	False	x	x	x	False	x	x	False	False	True	x	False	x	False	False	x
BC07LN_81	False	x	False	False	False	x	False	False	x	True	False	False	False	False	x	False	x	x	False	x	False	False	False	False	False	True	True	x	True	x	True	x	x	False	x	x	x	False	False	x	False	False	True	False	False	x	False	False	x
BC07LN_83	False	x	False	False	False	False	False	False	x	True	False	False	False	x	False	False	x	x	False	False	True	False	True	False	False	False	True	x	True	False	True	x	x	False	x	x	False	False	False	False	False	x	True	False	False	x	x	False	x
BC07LN_84	x	x	False	False	False	x	False	False	x	True	False	False	False	x	x	False	x	x	False	x	True	False	True	False	False	False	True	x	True	x	True	x	x	False	x	x	x	False	False	x	False	x	True	x	False	x	x	False	x
BC07LN_89	False	x	False	False	False	False	False	False	x	True	False	False	False	x	False	False	x	x	False	False	True	False	True	False	False	False	True	x	True	False	True	x	x	False	x	x	False	False	False	False	False	x	True	False	False	x	x	False	x
BC07LN_90	False	x	False	False	False	x	False	False	x	True	False	False	False	x	x	False	x	x	False	x	True	False	True	False	False	False	True	x	True	x	True	x	x	False	x	x	x	False	False	x	False	x	True	False	False	x	x	False	x
BC07LN_94	False	x	False	False	False	x	False	False	False	True	False	True	False	False	x	False	True	x	False	x	False	False	False	False	False	False	True	True	True	True	True	True	x	False	x	x	x	False	x	x	False	False	True	False	False	x	False	False	x
BC07LN_96	x	x	False	False	False	x	False	False	x	True	False	False	x	x	x	x	x	x	True	x	True	False	True	x	False	False	True	True	True	x	True	x	x	False	x	x	x	False	False	x	False	x	True	x	True	x	x	x	x
[truncated: 54 more columns]

## Sheet: Foglio6
IMMUNE Tcell ATTRACTORS
CELL	A2M	ACTB	AKT2	ANXA1	AR	ARAF	ARNT	ARRB1	ATF2	BAX	BCL2L1	BCL6	BRCA1	BTG3	CAV1	CCND1	CD44	CD82	CREB1	CSNK2B	CTSD	CYP3A4	DDR1	E2F1	E2F4	EEF1G	EGFR	EPHA2	ERBB2	ETS1	ETV1	EZH2	FOS	GABP	GADD45B	HDAC1	HIF1A	HINT1	HMGCR	HSP90AB1	HSPB1	IFI16	IKBKG	INSR	IRF9	ITGB4	KRT15	KRT17	KRT5
BC03_03	False	x	False	True	False	x	False	False	x	True	False	False	False	x	x	False	x	x	False	x	True	False	True	False	False	False	True	x	True	x	True	x	x	False	x	x	x	False	False	x	True	x	True	False	False	x	x	False	x
BC03_25	False	x	False	False	False	x	False	False	x	True	False	False	False	x	x	False	x	x	False	x	True	False	True	False	False	False	True	x	True	x	True	x	x	False	x	x	x	False	False	x	False	x	True	False	False	x	x	False	x
BC03_50	False	x	False	False	False	x	False	False	x	True	False	False	x	x	x	x	x	x	True	x	True	False	True	x	False	False	True	True	True	x	True	x	x	False	x	x	x	False	False	x	False	x	True	False	False	x	x	x	x
BC03_78	False	x	False	False	False	x	False	False	x	True	False	False	x	x	x	x	x	x	True	x	True	False	True	x	False	False	True	True	True	x	True	x	x	False	x	x	x	False	False	x	False	x	True	False	False	x	x	x	x
BC03_94	False	x	False	False	False	False	False	False	x	True	False	False	False	x	False	False	x	x	False	False	True	False	True	False	False	False	True	x	True	False	True	x	x	False	x	x	False	False	False	False	False	x	True	False	False	x	x	False	x
CELL	A2M	ACTB	AKT2	ANXA1	AR	ARAF	ARNT	ARRB1	ATF2	BAX	BCL2L1	BCL6	BRCA1	BTG3	CAV1	CCND1	CD44	CD82	CREB1	CSNK2B	CTSD	CYP3A4	DDR1	E2F1	E2F4	EEF1G	EGFR	EPHA2	ERBB2	ETS1	ETV1	EZH2	FOS	GABP	GADD45B	HDAC1	HIF1A	HINT1	HMGCR	HSP90AB1	HSPB1	IFI16	IKBKG	INSR	IRF9	ITGB4	KRT15	KRT17	KRT5
BC03LN_53	x	x	False	False	False	x	False	False	x	True	False	False	False	x	x	False	x	x	False	x	True	False	True	False	True	False	True	x	True	x	True	x	x	False	x	x	x	False	False	x	False	x	True	x	False	x	x	False	x
BC03LN_56	False	x	False	False	False	x	False	False	x	True	False	False	x	x	x	x	x	x	True	x	True	False	True	x	False	False	True	True	True	x	True	x	x	False	x	x	x	False	False	x	False	x	True	False	False	x	x	x	x
BC03LN_91	False	x	False	False	False	False	False	False	x	True	False	False	False	x	False	False	x	x	False	False	True	False	True	False	False	False	True	x	True	False	True	x	x	False	x	x	False	False	False	False	False	x	True	False	False	x	x	False	x
CELL	A2M	ACTB	AKT2	ANXA1	AR	ARAF	ARNT	ARRB1	ATF2	BAX	BCL2L1	BCL6	BRCA1	BTG3	CAV1	CCND1	CD44	CD82	CREB1	CSNK2B	CTSD	CYP3A4	DDR1	E2F1	E2F4	EEF1G	EGFR	EPHA2	ERBB2	ETS1	ETV1	EZH2	FOS	GABP	GADD45B	HDAC1	HIF1A	HINT1	HMGCR	HSP90AB1	HSPB1	IFI16	IKBKG	INSR	IRF9	ITGB4	KRT15	KRT17	KRT5
BC04_62	False	x	False	False	False	x	False	False	x	True	False	False	False	x	x	False	x	x	False	x	True	False	True	False	False	False	True	x	True	x	True	x	x	False	x	x	x	False	False	x	False	x	True	False	False	x	x	False	x
BC04_66	False	x	False	False	False	False	False	False	x	True	False	False	False	x	False	False	x	x	False	False	True	False	True	False	False	False	True	x	True	False	True	x	x	False	x	x	False	False	False	False	False	x	True	False	False	x	x	False	x
BC04_89	x	x	False	False	False	x	False	False	x	True	False	False	x	x	x	x	x	x	True	x	True	False	True	x	False	False	True	True	True	x	True	x	x	False	x	x	x	False	False	x	False	x	True	x	False	x	x	x	x
CELL	A2M	ACTB	AKT2	ANXA1	AR	ARAF	ARNT	ARRB1	ATF2	BAX	BCL2L1	BCL6	BRCA1	BTG3	CAV1	CCND1	CD44	CD82	CREB1	CSNK2B	CTSD	CYP3A4	DDR1	E2F1	E2F4	EEF1G	EGFR	EPHA2	ERBB2	ETS1	ETV1	EZH2	FOS	GABP	GADD45B	HDAC1	HIF1A	HINT1	HMGCR	HSP90AB1	HSPB1	IFI16	IKBKG	INSR	IRF9	ITGB4	KRT15	KRT17	KRT5
BC07_16	False	x	False	False	False	False	False	False	x	True	False	False	False	x	False	False	x	x	False	False	True	False	True	False	False	False	True	x	True	False	True	x	x	False	x	x	False	False	False	False	False	x	True	False	True	x	x	False	x
BC07_30	x	False	False	False	x	False	False	x	True	False	False	False	x	x	False	x	x	False	x	True	False	True	False	True	False	True	x	True	x	True	x	x	False	x	x	x	False	False	x	False	x	True	False	False	x	x	False	x	x
BC07_56	False	x	False	False	False	False	False	False	x	True	False	False	False	x	False	False	x	x	False	False	True	False	True	False	False	False	True	x	True	False	True	x	x	False	x	x	False	False	False	False	False	x	True	False	False	x	x	False	x
BC07_60	False	x	False	False	False	x	False	False	x	True	False	False	False	x	x	False	x	x	False	x	True	False	True	False	True	False	True	x	True	x	True	x	x	False	x	x	x	False	False	x	False	x	True	False	True	x	x	False	x
CELL	A2M	ACTB	AKT2	ANXA1	AR	ARAF	ARNT	ARRB1	ATF2	BAX	BCL2L1	BCL6	BRCA1	BTG3	CAV1	CCND1	CD44	CD82	CREB1	CSNK2B	CTSD	CYP3A4	DDR1	E2F1	E2F4	EEF1G	EGFR	EPHA2	ERBB2	ETS1	ETV1	EZH2	FOS	GABP	GADD45B	HDAC1	HIF1A	HINT1	HMGCR	HSP90AB1	HSPB1	IFI16	IKBKG	INSR	IRF9	ITGB4	KRT15	KRT17	KRT5
[truncated: 54 more columns]

## Sheet: Foglio7
IMMUNE Myeloid ATTRACTORS
CELL	A2M	ACTB	AKT2	ANXA1	AR	ARAF	ARNT	ARRB1	ATF2	BAX	BCL2L1	BCL6	BRCA1	BTG3	CAV1	CCND1	CD44	CD82	CREB1	CSNK2B	CTSD	CYP3A4	DDR1	E2F1	E2F4	EEF1G	EGFR	EPHA2	ERBB2	ETS1	ETV1	EZH2	FOS	GABP	GADD45B	HDAC1	HIF1A	HINT1	HMGCR	HSP90AB1	HSPB1	IFI16	IKBKG	INSR	IRF9	ITGB4	KRT15	KRT17	KRT5
BC04_35	x	x	False	True	False	False	False	False	x	True	False	False	False	x	False	False	x	x	False	False	True	False	True	False	False	False	True	x	True	False	True	x	x	False	x	x	False	False	False	False	False	x	True	x	False	x	x	False	x
BC04_72	x	x	False	True	False	False	False	False	x	True	False	False	False	x	False	False	x	x	False	False	True	False	True	False	False	False	True	x	True	False	True	x	x	False	x	x	False	False	False	False	False	x	True	x	False	x	x	False	x
CELL	A2M	ACTB	AKT2	ANXA1	AR	ARAF	ARNT	ARRB1	ATF2	BAX	BCL2L1	BCL6	BRCA1	BTG3	CAV1	CCND1	CD44	CD82	CREB1	CSNK2B	CTSD	CYP3A4	DDR1	E2F1	E2F4	EEF1G	EGFR	EPHA2	ERBB2	ETS1	ETV1	EZH2	FOS	GABP	GADD45B	HDAC1	HIF1A	HINT1	HMGCR	HSP90AB1	HSPB1	IFI16	IKBKG	INSR	IRF9	ITGB4	KRT15	KRT17	KRT5
BC07_04	x	x	False	False	False	False	False	False	x	True	False	False	False	x	False	False	x	x	False	False	True	False	True	False	False	False	True	x	True	False	True	x	x	False	x	x	False	False	False	False	False	x	True	x	False	x	x	False	x
BC07_07	False	x	False	False	False	False	False	False	x	True	False	False	False	x	False	False	x	x	False	False	True	False	True	False	False	False	True	x	True	False	True	x	x	False	x	x	False	False	False	False	False	x	True	False	False	x	x	False	x
BC07_09	False	x	False	True	False	x	x	False	False	True	False	True	False	False	x	False	True	x	False	x	True	False	False	False	False	False	True	True	True	True	True	True	x	False	x	x	x	False	x	x	False	False	True	False	False	x	False	False	x
BC07_50	False	x	False	False	False	x	False	False	x	True	False	False	False	x	x	False	x	x	False	x	True	False	True	False	False	False	True	x	True	x	True	x	x	False	x	x	x	False	False	x	False	x	True	False	False	x	x	False	x
BC07_55	x	x	False	False	False	x	False	False	x	True	False	False	x	x	x	False	x	x	True	x	True	False	True	x	False	False	True	True	True	x	True	x	x	False	x	x	x	True	False	x	False	x	True	x	False	x	x	x	x
BC07_58	x	x	False	False	False	x	False	False	x	True	False	False	False	x	x	False	x	x	False	x	True	False	True	False	False	False	True	x	True	x	True	x	x	False	x	x	x	False	False	x	False	x	True	x	False	x	x	False	x
BC07_83	False	x	False	True	False	False	False	False	x	True	False	False	False	x	False	False	x	x	False	False	True	False	True	False	False	False	True	x	True	False	True	x	x	False	x	x	False	False	False	False	False	x	True	False	False	x	x	False	x
BC07_95	False	x	False	True	False	x	x	False	x	True	False	False	x	False	x	False	x	x	True	x	False	False	False	False	True	False	True	True	True	x	True	x	x	True	True	x	x	False	x	x	False	False	True	False	False	x	False	x	x
CELL	A2M	ACTB	AKT2	ANXA1	AR	ARAF	ARNT	ARRB1	ATF2	BAX	BCL2L1	BCL6	BRCA1	BTG3	CAV1	CCND1	CD44	CD82	CREB1	CSNK2B	CTSD	CYP3A4	DDR1	E2F1	E2F4	EEF1G	EGFR	EPHA2	ERBB2	ETS1	ETV1	EZH2	FOS	GABP	GADD45B	HDAC1	HIF1A	HINT1	HMGCR	HSP90AB1	HSPB1	IFI16	IKBKG	INSR	IRF9	ITGB4	KRT15	KRT17	KRT5
BC10_07	x	x	False	False	False	False	False	False	x	True	False	False	False	x	False	False	x	x	False	False	True	False	True	False	False	False	True	x	True	False	True	x	x	False	x	x	False	False	False	False	False	x	True	x	False	x	x	False	x
BC10_43	False	x	False	False	False	False	False	False	x	True	False	False	False	x	False	False	x	x	False	False	True	False	True	False	False	False	True	x	True	False	True	x	x	False	x	x	False	False	False	False	False	x	True	False	True	x	x	False	x
[truncated: 54 more columns]
